# Supplementary material for: Head-to-head comparisons of Toxoplasma gondii and its near relative Hammondia hammondi reveal dramatic differences in the host response and effectors with species-specific functions
Source: PLoS Pathog. 2020 Jun 23;16(6):e1008528. doi: 10.1371/journal.ppat.1008528 (PMC7360062; doi:10.1371/journal.ppat.1008528)
Supplement: S1 Table — (XLSX) [file ppat.1008528.s007.xlsx]

## Sheet: TgGT1vsMock
Gene ID	log2FoldChange	padj
XCL1	8.05769	1.52e-66
XCL2	7.78459	3.87e-57
CCL22	7.63606	0
LAMP3	7.52021	9.51e-101
CCR7	7.46916	2.3e-73
THBS1	6.68645	0
CCL20	5.94705	7.57e-112
BIRC3	5.9385	8.35e-187
RASAL1	5.91551	1.14e-45
TNFRSF9	5.57854	1.14e-185
IRF4	5.35388	5.11e-51
TRAF1	5.12257	1.02e-296
WFDC21P	5.07223	1.51e-33
S1PR1	5.02143	1.38e-25
RP1-90J20.8	5.00289	2.01e-25
TGM2	4.99155	2.46e-147
CRLF2	4.97976	6.86e-93
CREB5	4.96195	6.68e-30
IL1B	4.91006	1.27e-166
SNAP25	4.87593	2.66e-25
NR4A3	4.8181	4.69e-31
RGS1	4.7412	1.02e-155
ALPK2	4.70356	6.92e-23
HS3ST5	4.68838	6.75e-20
IL1A	4.64944	4.73e-29
HEPHL1	4.64122	2.54e-23
SLC1A2	4.5541	1.8e-22
RP11-519G16.3	4.54326	4.78e-19
AMZ1	4.53509	1.97e-22
CD83	4.51419	3.55e-221
NRCAM	4.4875	2.94e-41
SERPINB9	4.42275	4.4e-19
ACKR3	4.4182	1.01e-56
EGR2	4.41429	5.18e-66
SPTLC3	4.37574	3.96e-17
SSTR2	4.33096	3.43e-22
KIAA1549L	4.24543	1.11e-14
RP11-102K13.5	4.18817	5.11e-38
TNIP3	4.17149	3.76e-30
OLR1	3.98965	7.82e-14
CHRNA6	3.9895	3.24e-72
CCL24	3.95908	6.71e-43
IER3	3.87049	1.62e-35
LRRN1	3.8404	9.08e-13
EGR3	3.82445	1.37e-20
RSPO3	3.77501	1.28e-59
PLCL1	3.77254	2.12e-35
COL5A3	3.72733	7.28e-22
AC108142.1	3.69178	1.14e-14
CD80	3.68917	2.29e-23
NT5E	3.67402	2.76e-149
CCDC42B	3.65571	4.77e-09
IGFBP5	3.647	8.7e-31
ITGB8	3.64555	5.09e-22
GUCY1A3	3.58756	2.26e-08
FOXA1	3.55612	3.68e-13
TNFRSF18	3.55115	8.21e-13
DNASE1L3	3.5455	2.68e-09
ULBP1	3.51459	1.94e-106
BTG2	3.50158	1.67e-71
PDZRN4	3.49832	5.05e-11
STAT4	3.47731	3.14e-19
INHBA	3.46373	1.46e-08
RP11-1151B14.4	3.45749	1.04e-09
ISM1	3.44141	1.28e-14
COL12A1	3.35881	2.62e-87
CTD-3065J16.6	3.35489	1.4e-15
NRP2	3.33647	5.64e-81
PHLDA1	3.30607	1.77e-238
IFI44L	3.30535	5.34e-92
FLT1	3.29164	9.45e-15
OSM	3.27469	1.41e-43
TUBA3C	3.26741	3.81e-08
ENPP2	3.24885	1.38e-19
FAM198B	3.22439	2.74e-11
GEM	3.22014	1.83e-20
SPATC1	3.2142	1.24e-25
RASSF8-AS1	3.20688	2.21e-56
AQP9	3.19934	4.05e-18
CRTAM	3.19933	5.66e-10
ADRA1B	3.18913	4.02e-09
IL7R	3.18373	0
ID3	3.15667	1.2e-15
EGR1	3.14182	1.77e-97
CEACAM1	3.13654	3.61e-16
LGALS9B	3.0892	3.34e-06
CD86	3.08887	1.26e-70
CCL8	3.07815	2.72e-19
LRFN5	3.04202	4.21e-09
CTGF	3.01862	4.31e-11
IFIT1	3.01436	5.77e-301
DCSTAMP	3.01019	3.47e-32
CHST7	3.00761	5.2e-21
KRT17P1	2.99806	1.93e-16
CAPN8	2.98268	7.11e-07
MAMLD1	2.98122	1.11e-36
RAET1K	2.97571	7.82e-14
SGK1	2.97082	3.04e-120
MB21D2	2.96956	9.19e-28
KLF2	2.93024	1.64e-19
G0S2	2.92358	3.47e-112
CEMIP	2.89312	1.08e-10
GFPT2	2.89059	1.67e-15
RP11-290H9.2	2.87962	1.01e-05
CD226	2.86817	4.91e-33
TRIM67	2.86634	1.06e-05
NWD2	2.86465	1.18e-09
SLC18A1	2.84429	8.74e-11
STX11	2.83254	1.46e-105
RAMP1	2.82118	2.1e-08
IL2RA	2.79418	1.54e-07
CCRL2	2.78082	2.83e-23
CCL4	2.76504	9.6e-17
PTGS2	2.75135	9.09e-38
IL4I1	2.74625	2.97e-117
AREG	2.74421	9.34e-11
RGS6	2.74397	1.91e-06
LINC01050	2.7413	1.99e-05
ALDH1A2	2.74008	3.81e-51
OASL	2.73558	2.38e-119
APOBEC3A	2.71005	1.63e-07
IFIT3	2.69734	1.21e-144
BCL2A1	2.69731	1.05e-91
IFI44	2.69704	1.54e-149
USP18	2.6894	2.4e-193
IGFBP3	2.6752	8.51e-202
AC079325.6	2.671	1.06e-05
ISG15	2.66523	1.16e-97
DUSP4	2.66412	3.3e-179
ARNTL2-AS1	2.65402	8.76e-05
POPDC3	2.64897	6.65e-12
CLEC4E	2.64397	1.55e-06
COLEC12	2.64364	4.61e-57
NAMPTP1	2.63959	1.98e-19
ACTA1	2.63518	2.01e-08
TGFA	2.63242	1.81e-41
ICAM1	2.63182	2.7e-178
MX1	2.63134	0
BCL3	2.61062	1.24e-84
EBI3	2.60984	4.55e-12
AGPAT9	2.60342	1.08e-147
IDO1	2.60077	1.5e-07
RP11-92K2.2	2.58959	3.97e-07
NEU4	2.5879	3.53e-06
SLC41A2	2.58121	1.8e-27
SLC43A2	2.56645	1.89e-136
CXCL16	2.5557	8.34e-27
IKZF3	2.55516	9.68e-14
KLHL41	2.55361	9.56e-06
MYO1B	2.54844	6.35e-18
RP11-662I13.2	2.53297	1.66e-05
LINC00598	2.50444	2.12e-05
CYTIP	2.49734	1.31e-121
STON2	2.49069	1.81e-10
OAS2	2.48573	0
RP11-655C2.3	2.47622	5.99e-06
TMCC3	2.44022	3.97e-10
PSD	2.43455	3.77e-13
AC004988.1	2.41524	8.43e-06
ARL4C	2.40784	3.42e-11
PRL	2.40177	6.99e-07
SLC9A7	2.39986	1.57e-46
C10orf128	2.38672	3.68e-08
C1QTNF1	2.38241	0.00016351
IRAK2	2.37073	2.01e-70
P2RY14	2.36398	2.16e-05
OAS3	2.34297	0
EPSTI1	2.33169	2.46e-124
RP11-527N22.1	2.32219	2.14e-12
TNFAIP6	2.32052	8.2e-19
IFI6	2.3179	1.17e-84
SAT1	2.31361	1.22e-208
DUSP5	2.31013	1.02e-73
PTGIR	2.30991	4.84e-15
NTN1	2.2988	3.32e-19
CST7	2.2982	5.25e-08
BBOX1-AS1	2.29663	6.97e-05
HIST1H3C	2.29299	0.000766699
SLCO5A1	2.28536	7e-05
GPR183	2.28487	2.38e-211
ATF3	2.28234	3e-36
TNC	2.27883	4.45e-05
ETV3L	2.27202	0.000102643
CCL1	2.26786	7.97e-05
ITGB3	2.26576	2.13e-06
LMCD1	2.2597	0.000586008
CXCR3	2.25729	7.1e-14
F5	2.25595	8.34e-12
DDX58	2.25324	2.75e-147
GATA6	2.25245	6.19e-08
OAS1	2.24404	8.51e-216
PCDH17	2.22884	1.81e-06
SOCS2	2.2263	6.03e-13
HELZ2	2.22444	3.57e-75
IFITM1	2.21385	2.07e-97
AK8	2.21083	1.2e-05
SUCNR1	2.21003	3.02e-41
AC114730.2	2.2092	0.00020532
GUCY1B3	2.20898	2.7e-10
ARHGAP31	2.2068	3.67e-124
HIVEP1	2.20334	6.18e-63
STC2	2.20011	8.69e-35
CX3CL1	2.19131	0.0016332
SLC9A9	2.18608	5.96e-33
COL8A1	2.18486	0.000920591
IFIT5	2.17915	3.73e-62
NAMPT	2.17802	7.47e-205
PLA2G7	2.16449	2.69e-10
RP11-370F5.4	2.15749	0.00208115
PLEKHG1	2.15708	0.000211664
RASSF8	2.15706	1.37e-41
CCL4L2	2.15245	3.23e-09
TMEM200A	2.14322	2.8e-09
SOCS1	2.13515	1.07e-08
FJX1	2.10598	6.92e-11
CTB-58E17.1	2.10272	3.12e-27
CSF1	2.1017	3.69e-23
NEXN	2.10016	4.17e-23
CADM1	2.09655	2.81e-128
LINC01539	2.09397	0.00213016
GJA5	2.09237	0.00262956
CLMP	2.07371	0.000390767
PRSS23	2.07003	1.81e-05
SDS	2.06943	7.05e-10
WNT1	2.06593	0.00356552
SERPINE2	2.06173	6.08e-39
RP11-439A17.10	2.05914	0.00236921
TTYH2	2.05514	8.78e-51
ALPP	2.05505	2.26e-52
FOXF1	2.05086	9.51e-12
BDKRB2	2.0407	0.000222023
NPR3	2.03684	1.97e-05
COL4A2-AS2	2.03642	0.00276642
RGS16	2.03394	5.01e-79
PHLDA2	2.03114	6.7e-34
CD300LB	2.03098	1.34e-28
MAFF	2.02937	2.02e-12
RP11-157D23.2	2.01997	3.32e-08
RP11-177H13.2	2.01933	0.00181015
TMEM71	2.0073	0.000109363
CMPK2	2.00313	3.81e-202
MGC16275	2.00277	0.000250296
RND3	2.00265	2.37e-56
GPR158-AS1	2.00156	0.00188406
F2RL3	1.99519	7.11e-37
CD24	1.99206	4.72e-07
RHOH	1.99105	4.16e-10
CCL3	1.98647	6.52e-19
ATP1B1	1.98064	2.83e-63
PRDM1	1.97882	3.39e-65
LINC00964	1.97517	0.00358978
IFIH1	1.97189	8.29e-126
SMIM11_2	1.97044	0.00731105
BMP6	1.96509	1.99e-05
ABCG2	1.96454	0.000479116
CTD-2639E6.9	1.96249	1.85e-05
IRF7	1.95964	4.31e-91
ULBP2	1.95314	6.29e-69
KB-1507C5.4	1.95302	1.62e-05
PRRX1	1.94674	0.000485734
PTPN14	1.94278	3.82e-36
C17orf96	1.93966	4.47e-111
SLC16A10	1.93939	4.05e-18
KRT17P6	1.9384	0.00017036
NFKBIA	1.93746	6.17e-185
SIGLEC1	1.93252	3.05e-131
NINJ1	1.92806	1.31e-105
HBEGF	1.92624	3.05e-86
ANKRD33B	1.92394	1.81e-68
BMP2	1.9169	3.3e-08
ARHGAP5	1.91211	0.00527803
AVPI1	1.90883	7.64e-12
RGMB	1.90234	6.28e-08
RCAN1	1.89493	9.01e-139
CTC-231O11.1	1.89367	3.67e-05
KLHDC7B	1.89093	0.00953254
RIN3	1.88554	6.78e-47
MYOF	1.88496	6.03e-92
ALPPL2	1.88346	1.12e-08
CD274	1.87743	7.78e-06
RELB	1.87681	2.71e-81
SAMD3	1.87367	0.0072947
IFIT2	1.86987	1.99e-96
TRIB1	1.85701	3.59e-77
NFKB2	1.85672	1.98e-121
TUBB2A	1.85574	4.93e-16
HES1	1.84701	0.00220911
CDKN1A	1.84471	9.37e-49
SHROOM3	1.84423	0.0011275
IL23A	1.84401	2.93e-13
ITGA2	1.84209	1.31e-08
SLC47A1	1.84147	0.00146239
KRT17P2	1.84038	1.39e-06
HERC6	1.83706	2.12e-105
TRAF5	1.83377	4.68e-05
IL17RB	1.83206	5.64e-06
DUSP1	1.83182	2.76e-32
BHLHE40	1.82794	5.96e-107
ARHGAP6	1.82148	0.00214367
LY6E	1.82094	2.42e-108
CCDC60	1.82067	0.000819817
MALT1	1.81419	3.3e-102
EGR4	1.81184	3.91e-05
NRIR	1.8107	1.01e-34
PRR5L	1.80851	4.18e-10
TNFAIP3	1.80769	3.13e-153
SEMA3A	1.8068	6.78e-10
RAB17	1.80578	1.21e-17
CTB-111H14.1	1.80497	0.00744045
LINC01010	1.80093	0.00464157
COL28A1	1.79865	0.00597964
SEMA6B	1.79861	7.87e-58
FAM20A	1.79757	0.000992139
RP5-1120P11.1	1.79741	0.0038721
CLCF1	1.79196	2.45e-25
SLC16A9	1.78243	7.85e-14
SNAI3	1.78087	3.94e-45
GBP4	1.77956	2.58e-29
LGALS9C	1.77455	0.00332893
GGT5	1.77227	0.000244752
RP11-443P15.2	1.77013	9.21e-13
KHDC1L	1.76702	0.00638121
SDC4	1.76557	1.11e-91
CSRP2	1.76327	0.00012105
CCL2	1.75937	4.93e-115
N4BP3	1.75887	0.00049297
AIM1	1.75754	4.93e-155
PARP14	1.75681	1.27e-175
DFNB31	1.75628	5.95e-12
GMPR	1.75449	3.14e-16
RP11-154H12.3	1.75366	0.00972543
KCNG3	1.75232	0.000645921
KYNU	1.75003	4.32e-106
CXCL8	1.74976	2.85e-133
DUSP8	1.74575	8.74e-06
CSRNP1	1.74281	8.74e-76
ZMIZ1-AS1	1.73769	5.22e-11
SLC26A11	1.73666	1.87e-15
GAL	1.73591	2.06e-35
CABLES1	1.73467	2e-13
SOD2	1.73462	4.35e-237
CA12	1.72969	0.000208603
NFE2L3	1.72864	1.9e-36
TRABD2A	1.72532	1.28e-14
REL	1.72502	3.35e-101
CHST2	1.72464	4.07e-70
PLAT	1.722	0.00071561
MX2	1.72191	7.32e-222
RP11-556E13.1	1.72186	2.78e-12
MREG	1.72126	5.44e-15
MARCKS	1.72122	1.83e-51
IFI27	1.72002	4.41e-55
CTD-2020K17.1	1.71501	5.01e-25
UST	1.7138	1.59e-09
JAM2	1.71363	0.00137373
ETS2	1.7136	1.11e-144
BHLHE41	1.70627	0.00384326
SP110	1.70619	1.75e-116
FOXO1	1.70613	6.83e-18
SH2D2A	1.70121	0.000427924
SAMD9L	1.69937	7.97e-94
HAS3	1.69168	1.45e-15
MARCKSL1	1.68837	4.92e-73
NR4A1	1.68722	4e-11
ETV7	1.68678	3.27e-08
TENM3	1.6747	1.63e-21
DLGAP1-AS1	1.67323	0.00776491
TRIM22	1.67047	6.46e-130
ARHGAP20	1.67039	3.25e-08
RP11-624C23.1	1.66938	0.00314872
DHX58	1.6693	1.58e-59
ABCA6	1.66583	0.00043501
CBR3	1.66052	8.6e-09
BACH2	1.65405	0.000843084
TBC1D4	1.65233	4.95e-25
TRIM34	1.65168	2.67e-26
NRG1	1.65044	1.91e-21
STAP1	1.64644	8.37e-07
CCL13	1.64094	3.05e-07
PPP1R16B	1.63695	1.12e-20
MIR155HG	1.63382	8.06e-28
IER5	1.62989	2.32e-46
RAB9A	1.62267	4.25e-62
NIPAL1	1.61845	0.00265443
LIF	1.61369	0.0034371
HERC5	1.61144	3.88e-43
AP000432.1	1.60722	0.00753696
AXL	1.60359	1.3e-62
CXCL2	1.5949	3.13e-06
SAMD9	1.5779	1.37e-36
CNKSR3	1.57335	1.4e-25
RSAD2	1.5704	7.44e-31
PLSCR1	1.56312	7.1e-130
RARG	1.56264	4.14e-05
RP11-512M8.5	1.56253	1.31e-07
IGF1	1.55928	0.00219445
XAF1	1.55821	9.16e-107
PMAIP1	1.558	4.64e-44
MOB3B	1.55718	2.99e-07
MMP9	1.55352	6.78e-47
LILRA5	1.54435	2.75e-06
LTBP1	1.54246	7.35e-20
FFAR2	1.54054	0.000802744
GADD45B	1.53958	2.41e-33
PRKCDBP	1.53931	5.69e-09
LPXN	1.5361	4.75e-141
CASP7	1.5338	6.21e-60
RAB20	1.53333	6.28e-31
BATF2	1.5316	3.16e-20
CAMK2N1	1.53055	0.00544387
XXbac-B444P24.10	1.52443	5.98e-06
PARM1	1.5244	8.79e-05
ADORA2A	1.52046	0.00270289
RP11-465B22.3	1.51651	0.000112237
HIVEP2	1.50393	4.8e-42
OTUD1	1.501	9.17e-12
CHST3	1.50062	4.06e-24
NTRK1	1.49938	0.000200231
PDCD1LG2	1.49508	0.00282753
DPP4	1.49308	0.00753696
IFI35	1.49158	7.18e-63
SVEP1	1.48664	2.59e-08
CXCL10	1.48644	2.06e-09
LINC01588	1.48615	1.4e-11
EIF2AK2	1.48294	1.71e-111
IFITM3	1.47882	2.68e-77
GPR161	1.47317	6.03e-05
PLIN4	1.46996	0.00558289
SMOX	1.46948	1.09e-17
PARP9	1.46816	1.73e-152
PIK3R3_1	1.4667	6.77e-62
UBE2L6	1.4655	5.26e-65
ADCY8	1.46528	0.00353361
TNFSF4	1.4641	1.86e-07
OSGIN1	1.46381	1.64e-25
LBH	1.45793	3.14e-11
SOWAHC	1.44979	2.86e-06
IL15RA	1.44695	8.95e-19
42988	1.44545	0.000192452
GLI1	1.44184	0.00218799
IFI16	1.44088	1.17e-89
NCOA7	1.43719	4.23e-125
SNAI1	1.43629	3.85e-08
MSC	1.43367	4.3e-34
ISG20	1.43122	1.94e-10
C16orf45	1.42945	5.56e-15
DUSP2	1.42782	3.31e-12
TREML3P	1.4247	0.000284515
STARD4	1.41726	7.53e-55
LPAR3	1.41415	0.00200231
RP11-392E22.9	1.41234	0.00882502
PIM3	1.41191	1.02e-30
SLC7A11	1.40662	1.48e-80
CD300E	1.40657	0.000996963
GBP1P1	1.40587	0.00104411
LUCAT1	1.40474	3.15e-21
GBP1	1.40402	4.26e-10
AF064858.8	1.39348	3.22e-05
PARP10	1.39099	5.71e-33
AC093627.7	1.3891	0.00891877
PDE4A	1.38714	3.29e-42
RNF213	1.38154	8.98e-94
GALNT18	1.37926	0.00698409
TUBB4A	1.37046	0.00433968
ABHD6	1.36906	9.67e-30
RGS2	1.36628	4.2e-27
AC104654.2	1.36623	0.0042031
MAN1A1	1.36454	1.18e-53
FGF2	1.35878	1.49e-07
ADAMTS6	1.35534	0.00124137
EFNB2	1.3548	6.67e-06
RAPH1	1.35167	4.65e-08
SAMD4A	1.34881	0.000159786
ZNF697	1.34738	9.78e-39
DHRS3	1.34674	1.19e-09
PARP12	1.34607	2.71e-84
RASGRF1	1.34397	1.78e-09
TREM1	1.33668	2.49e-15
SOCS3	1.33223	2.35e-18
NBL1	1.33064	3.7e-22
HMGN2P46	1.32576	0.00271025
FAM57A	1.3245	8.47e-15
IL1R1	1.3216	3.08e-19
SLAMF7	1.31891	4.06e-06
FABP5	1.31393	8.42e-124
CTB-26E19.1	1.31328	0.00774215
NFKB1	1.30687	9.62e-102
F3	1.30632	1.89e-27
CYP1B1	1.30409	6.93e-88
KITLG	1.30407	4.07e-25
JPH1	1.30378	1.4e-08
CLEC7A	1.2969	7.69e-28
PTCHD4	1.29673	0.0032466
INSIG1	1.29126	1.17e-124
NQO2	1.29108	3.33e-32
DIXDC1	1.29043	2.21e-08
NFIL3	1.28888	7.41e-41
STAT1	1.28876	7.29e-126
C19orf66	1.28749	7.37e-64
EXT1	1.28364	8.59e-23
NPTX1	1.28084	2.67e-28
LILRB3	1.2806	1.59e-05
IL18R1	1.28041	1.21e-07
TMEM140	1.2793	0.0042031
GDF15	1.2755	0.00439198
JUNB	1.27438	6.15e-31
LAMA2	1.27007	5.72e-06
DDIT4	1.26859	3.26e-32
A2M	1.26675	5.06e-24
SPSB1	1.2635	6.24e-18
PCDH11X	1.26185	0.00041788
ADAMTS14	1.2616	0.00651456
ODF3B	1.25887	1.16e-16
LINC00996	1.25444	9e-08
RGPD1	1.24237	3.02e-08
TWIST1	1.2388	3.41e-15
CNN3	1.23516	1.14e-11
CHST15	1.2339	6.2e-11
RP13-143G15.4	1.23266	0.0017816
COL4A2	1.23015	3.61e-13
NAB2	1.22996	1.99e-30
PLA2G4C	1.22848	7.28e-22
ZC3H12C	1.22802	6.3e-12
NPTX2	1.225	7.2e-05
CD55	1.21595	8.85e-38
ZCCHC2	1.21351	1.89e-67
FHL1	1.21118	6.71e-17
DAPK2	1.2107	1.55e-05
IER2	1.20896	4.63e-25
PCDH20_1	1.20535	2.19e-05
C6orf223	1.20464	6.38e-06
CHDH	1.19942	0.000207084
TBX15	1.19544	4.4e-15
BHLHE40-AS1	1.19203	0.00730499
RP5-1086K13.1	1.18971	3.43e-05
TRIM69	1.18847	1.39e-15
IL21R	1.18739	1.13e-07
RNF19B	1.18651	3.33e-28
FBXO39	1.18478	0.000132987
PAPSS2	1.18429	6.05e-19
SPHK1	1.18376	5.6e-24
VEGFA	1.17754	1.34e-73
CCL3L3	1.1752	0.000844021
METRNL	1.17491	2.92e-28
RGCC	1.17132	2.26e-13
PAX5	1.16467	2.23e-10
ICAM2	1.16429	0.000431635
INHBE	1.16201	0.00124728
CCL7	1.16093	0.0016374
BTG3	1.15838	3.56e-42
LRG1	1.15229	5.36e-40
PRODH	1.15173	0.00830968
DDIT4L	1.14895	1e-14
RP11-184M15.1	1.14722	0.000909176
HS3ST3A1	1.14674	0.00240702
TMEM255A	1.14654	6.53e-05
PLAU	1.14595	1.53e-11
GABARAPL1	1.14432	2.96e-06
CD276	1.14339	6.29e-46
PPM1K	1.14286	5.54e-20
PPIF	1.1425	1.56e-70
NEMP1	1.13897	1.72e-69
DUSP16	1.13662	1.41e-05
ARHGAP21	1.13535	4.22e-30
TNFRSF1B	1.13454	3.38e-65
SERPING1	1.13396	0.00141834
TXN	1.13287	7.69e-53
IL10RA	1.12781	2.18e-33
EPHA7	1.12766	5.31e-05
GNAL	1.12692	0.000390767
CHAC1	1.12653	1.37e-09
TXNRD1	1.12588	8.13e-93
TNFSF13B	1.12577	3.12e-27
PLAGL1	1.12518	7.59e-45
C3AR1	1.12494	4.78e-19
PDE4B	1.11881	4.45e-30
SLA	1.11705	2.67e-32
RP3-508I15.14	1.11624	9.93e-11
TEX15	1.11434	0.00530154
HOMER1	1.11189	1.17e-20
TYMP	1.11132	4.07e-47
GBP5	1.11058	1.66e-20
BICC1	1.10924	5.05e-06
SKIL	1.10475	7.17e-24
TUFT1	1.10092	2.47e-06
GPR132	1.1009	5.7e-23
AHR	1.10018	1.46e-25
CD58	1.09912	2.19e-21
CFH	1.09908	6.07e-05
CD1C	1.09712	8.46e-05
PLAUR	1.0898	6.35e-29
GPR157	1.08715	2.51e-09
SLC7A2	1.08689	1.32e-21
SLC2A3	1.08362	7.62e-15
PVRL3	1.082	0.00202652
APCDD1	1.0816	0.00578546
CTNNA1	1.07955	2.71e-63
LGALS3BP	1.07219	2.48e-43
ADPGK-AS1	1.07203	1.82e-06
C1orf21	1.0679	2.39e-34
TNFRSF21	1.06631	1.63e-36
FAM20C	1.06608	1.01e-59
EFNA5	1.0641	0.00907384
LINC-PINT	1.06321	0.00168445
FAS	1.06203	0.00149882
GAS7	1.05993	1.7e-57
UGCG	1.0589	2.44e-18
CTH	1.05601	0.00974261
SRC	1.05488	4.07e-16
LIMS1	1.04366	1.06e-52
FLRT2	1.0412	2.82e-06
MAP3K8	1.04087	9.1e-26
SQSTM1	1.03841	5.29e-77
BAMBI	1.03728	0.00532088
ARHGAP22	1.03464	6.45e-09
RP11-58E21.3	1.03443	4.41e-09
ARNTL2	1.03301	3.62e-21
ARG2	1.03223	0.00317045
EHD1	1.03175	5.57e-31
GNG12	1.03173	0.00252167
MESDC1	1.03123	2.8e-16
CSF2RA	1.02931	1.23e-23
PPP1R15A	1.02729	1.65e-36
ARRDC3	1.02569	3.9e-13
PIK3R5	1.02482	1.86e-43
PLEK	1.0229	7.22e-48
FAM110B	1.02188	2.96e-08
CTD-2547L24.3	1.02045	0.000233884
GPR158	1.0198	5.52e-07
ABTB2	1.01797	1.12e-27
MPZL1	1.01627	9.67e-08
CKB	1.01439	2.03e-20
ETV3	1.0143	1.09e-33
IL1RN	1.01346	1.57e-12
TRAF4	1.01038	4.57e-18
GPC1	1.00933	5.23e-19
PLK2	1.00816	9.7e-15
DDX60	1.00486	1.19e-32
PSD3	1.00407	3.8e-28
MAFB	1.00375	2.56e-28
GPA33	-1.00208	0.00163265
EPHA1	-1.01134	8.26e-05
LRRC16B	-1.01245	0.000777576
F13A1	-1.01674	1.19e-17
42795.1	-1.02421	2.05e-12
RAB3C	-1.03209	1.32e-06
FLJ38122	-1.0388	0.00788108
CIART	-1.04774	0.00415058
ZNF467	-1.0561	2.44e-06
SLC6A11	-1.06225	0.00203188
FBXO43	-1.07421	0.000522102
CX3CR1	-1.08658	7.23e-13
SLC40A1	-1.1011	0.000316628
SLITRK5	-1.11105	8.05e-10
METTL7A	-1.12695	0.000524812
TXK	-1.13636	0.000594188
RNF175	-1.14811	1.8e-15
HHLA2	-1.1599	0.00830968
CACNB4	-1.16712	0.00537156
EOMES	-1.19412	3.62e-05
SERPINB2	-1.21822	2.99e-18
LINC01133	-1.23764	0.00847834
MS4A4E	-1.26369	6.7e-09
RP11-1D12.2	-1.27501	7.27e-12
FCGBP	-1.27927	0.00602158
LPAR4	-1.29275	0.000800431
YPEL3	-1.31174	0.00201254
MROH7	-1.81333	0.000354502

## Sheet: TgME49vsMock
Gene ID	log2FoldChange	padj
CCL22	6.62898	0
LAMP3	6.43063	1.26e-60
THBS1	5.72474	2.11e-115
TNFRSF9	5.14301	2.33e-51
CCR7	5.08518	7.13e-31
TGM2	4.92155	5.56e-35
XCL1	4.84586	2.25e-22
RP11-527N22.1	4.66308	6.26e-37
BIRC3	4.64626	4.61e-83
WFDC21P	4.41587	2.41e-21
EGR2	4.38576	9.42e-32
IRF4	4.35807	2.85e-20
RGS1	4.03006	2.96e-32
TRAF1	4.01705	5.32e-83
EGR3	3.96796	4.41e-19
IL7R	3.84433	6.21e-92
RASAL1	3.80944	6.68e-14
CXCL10	3.77876	7.13e-22
IL1B	3.76433	1.72e-83
NR4A3	3.70876	2.56e-14
XCL2	3.62168	6.99e-11
NRCAM	3.57563	3.57e-14
SNAP25	3.55894	3.69e-15
NWD2	3.55216	2.51e-11
MOB3C	3.54826	6.16e-16
CREB5	3.49031	2e-10
EGR1	3.44814	5.49e-63
COL5A3	3.25102	2.57e-12
SERPINB9	3.24908	1.99e-08
SSTR2	3.23269	5.24e-10
HS3ST5	3.23125	1.73e-08
CD83	3.16193	3.82e-86
MAMLD1	3.14781	9.51e-15
TMEM200A	3.14618	3.21e-09
CCL2	3.12374	1.13e-58
CTD-2020K17.1	3.10355	2.66e-19
RP11-131J3.1	3.01538	5.13e-08
PHLDA1	2.98801	8.02e-81
IER3	2.96933	1.38e-09
SPATC1	2.92167	7.21e-10
S1PR1	2.87712	1.77e-07
CD226	2.86795	4.64e-13
BTG2	2.85652	1.86e-95
NRG1	2.84182	8.69e-16
RAMP1	2.80494	5.67e-06
KRT17P1	2.79334	7.23e-07
ENPP2	2.74359	4.52e-08
EBI3	2.73339	4.58e-10
CD86	2.71033	2.69e-11
TC2N	2.70369	NA
PLCL1	2.69561	2.35e-11
AC108142.1	2.67664	4.27e-06
CCL13	2.66577	3.25e-07
IFI44L	2.6524	2.88e-28
OLR1	2.63321	3.83e-05
SIK1	2.60545	0.000128353
LOR	2.58998	NA
INO80B	2.57408	7.88e-06
VCAM1	2.56131	2.4e-05
CTD-3065J16.6	2.55184	5.27e-06
CRLF2	2.53516	7.68e-11
IFIT1	2.53448	5.45e-107
KIF25-AS1	2.53371	NA
RP11-519G16.3	2.52515	NA
DUSP5	2.50775	3.02e-36
ARHGAP20	2.50712	2.08e-08
LINC01215	2.4941	NA
KRT17P6	2.48352	NA
SNAI3	2.48004	6.72e-16
COLEC12	2.46002	4.25e-11
ALPK2	2.4493	1.56e-05
IFIT3	2.43148	9.41e-83
ALDH1A2	2.42526	1.9e-10
BCL2A1	2.42238	1.9e-18
TNIP3	2.40399	5.13e-07
LSP1	2.38307	4.06e-17
CCL24	2.36386	2.42e-05
MMP12	2.3606	0.000132859
ARHGAP22	2.35978	2.74e-12
CXCL11	2.35533	5.52e-12
MRPS31P4	2.3451	0.000189902
EGR4	2.34505	1.9e-06
SHROOM3	2.32415	0.000209293
RP11-184M15.1	2.30786	3.34e-05
IL4I1	2.30277	4.26e-78
TBC1D4	2.29315	3.26e-17
RP1-90J20.8	2.28275	0.000216415
CSF1	2.27608	1.12e-18
IL1A	2.27361	0.000498355
CBR3	2.27268	7.45e-11
GUCY1A3	2.25531	NA
RAET1K	2.25312	1.63e-05
SLC9A7	2.24949	4.25e-19
XXbac-B444P24.10	2.24679	4.56e-06
ISG20	2.23602	2.89e-09
SLC35F6	2.23043	6.7e-05
ULBP1	2.22515	1.92e-27
ICAM1	2.21994	1.5e-60
DUSP4	2.21688	1.97e-53
VMAC	2.21671	0.000426265
USP18	2.20542	9.3e-64
SLC9A9	2.20016	2.67e-10
COL8A1	2.19954	NA
GGT5	2.19709	6.97e-05
PARM1	2.17664	1.56e-06
SOCS1	2.17654	1.24e-06
CH25H	2.16951	NA
TNFAIP6	2.14541	0.000108786
CD300LB	2.13559	6.88e-15
SLC41A2	2.13511	1.85e-08
OASL	2.13286	1.41e-44
SLC18A1	2.13207	0.000513346
MX1	2.11484	2.57e-114
IFI44	2.09617	1.06e-26
CLEC7A	2.07839	1.24e-14
TMCC3	2.05957	3.98e-05
PRKCDBP	2.04666	1.86e-05
LINC01539	2.04641	NA
MB21D2	2.0254	4.57e-05
IFIT5	2.01397	9.57e-39
PRR18	2.00209	NA
RND3	1.98598	3.25e-15
GBP1	1.98104	2.96e-08
ATP1B1	1.96772	7.28e-33
NFIB	1.96531	NA
FGF2	1.96238	4.16e-06
LRFN5	1.9574	0.00543375
C10orf128	1.9546	0.00251358
ARHGAP31	1.95155	2.52e-33
EPSTI1	1.94562	1.57e-31
SNURF_1	1.94492	0.00185745
TTYH2	1.93619	1.52e-20
FST	1.93158	0.0038262
CD80	1.92782	0.000675017
KIAA1549L	1.91927	NA
TNFAIP8L3	1.9166	2.87e-06
F3	1.90784	1.35e-22
AGPAT9	1.90225	2.26e-18
MREG	1.89745	2.12e-10
RSPO3	1.89723	1.1e-05
IFIT2	1.89582	5.74e-55
PTGS2	1.89413	7.95e-06
CXCL8	1.89039	2.63e-48
SERPINB4	1.88872	NA
DDX58	1.88776	1.69e-48
CMPK2	1.88365	1.21e-78
IFI16	1.87967	1.46e-61
DDX19B	1.87919	0.000807352
CTRL	1.8771	0.00775729
FOXA1	1.8707	0.00303306
ISG15	1.86655	3.62e-46
LRRN1	1.86627	NA
HELZ2	1.8555	2.63e-48
HESX1	1.83617	3.77e-07
GBP4	1.8305	2.23e-20
BATF2	1.82014	4.46e-11
TGFA	1.81848	8.6e-08
BCL3	1.81481	1.1e-12
LOX	1.81225	NA
OLFML2A	1.81194	NA
PTGFR	1.80387	NA
IL15	1.80372	0.0131067
RAB27B	1.80268	0.0014324
CHRNA6	1.80089	0.000238633
ZFP36L1	1.79351	1.55e-11
ULBP2	1.7856	2.54e-22
GFPT2	1.78433	0.000573333
CCL8	1.78078	0.00175387
SPINT2	1.77721	3.63e-07
COL12A1	1.77442	4.24e-08
HMOX1	1.77204	1.16e-49
PLEKHG1	1.76968	NA
FERMT2	1.7669	5.26e-05
IGFBP3	1.7499	8.55e-27
OAS2	1.74831	1.85e-95
TUFT1	1.74566	9.57e-08
TLR5	1.74241	NA
CALD1	1.74189	NA
GUCY1B3	1.74148	0.00136106
ITGB8	1.73079	0.005453
CFH	1.72849	0.00676316
PTCHD4	1.72796	0.00455938
AC104654.2	1.72323	0.00373826
OAS3	1.72279	4.77e-97
SAMD3	1.72211	NA
APOBEC3F	1.71711	0.0051022
TNFAIP3	1.70944	4.41e-71
OTOF	1.70844	0.0038262
ZNF563	1.70274	NA
IL1RN	1.70144	1.09e-35
SHANK3	1.69706	0.000411841
NFKB2	1.69644	1.65e-39
OSM	1.69442	3.09e-05
SGK1	1.69239	4.62e-13
MYOF	1.68243	7.2e-30
CCL3L3	1.68086	3.34e-05
BTC	1.67873	0.0096295
GALNT18	1.67786	0.0114656
IFITM1	1.67464	3.3e-46
AQP9	1.66005	0.0082502
OAS1	1.64998	2.19e-56
CYTIP	1.64695	2.88e-15
VN1R1	1.64548	NA
RP11-662I13.2	1.64433	NA
ALDH4A1	1.64201	0.000188424
NRIR	1.63886	NA
RP11-556E13.1	1.63825	0.000336665
SLC35G2	1.63661	NA
KRT7	1.63171	NA
CHST7	1.63067	0.000118285
ALPP	1.62881	3.5e-24
CHRM3	1.62779	0.0051022
JAG1	1.62647	4.47e-09
SLC5A3	1.62603	1.83e-05
POPDC3	1.62591	0.00135787
COL22A1	1.62024	0.0044051
PDE1C	1.61869	NA
GBP5	1.61746	3.44e-15
BBOX1-AS1	1.61591	NA
LINC01588	1.61311	6.34e-07
NIPAL1	1.6115	0.0112458
OSBPL6	1.61052	0.0396191
CYP19A1	1.61031	1.61e-11
NCOA7	1.60162	4.74e-61
ETV7	1.59709	0.000336665
U2AF1L4	1.59483	0.00327028
AC000120.7	1.59056	NA
AK8	1.59029	NA
CCL3	1.58666	6.26e-07
PARP14	1.57478	1.05e-46
GDA	1.57263	NA
RNF152	1.57058	NA
NT5E	1.57001	4.96e-14
NEXN	1.56667	8.63e-13
TRIM34	1.56435	6.28e-14
RP4-665N4.4	1.5636	NA
ZHX1-C8orf76	1.56022	0.000131014
TIAM1	1.5594	NA
MAFB	1.5577	1.98e-33
RP11-465B22.3	1.55703	0.0111685
SP110	1.55076	8.41e-44
RP11-157D23.2	1.5488	0.0141376
IFIH1	1.54875	3.8e-36
CCRL2	1.546	0.000188509
ATF3	1.5424	5.98e-12
PHLDA2	1.53917	6.62e-12
PTX3	1.53431	1.22e-11
RAET1L	1.53377	NA
NRP2	1.52996	3.34e-08
LINC00607	1.52779	NA
SUCNR1	1.52299	3.22e-08
CYP2D8P	1.52058	NA
UBE2L6	1.51914	1.88e-34
IL10RA	1.51858	6.09e-22
CCL4L2	1.51224	0.0150961
FAM86B1	1.51159	NA
HERC5	1.50889	1.23e-19
CSRP2	1.50379	0.0426556
SPOCD1	1.50101	2.61e-07
SLC43A2	1.49736	4.35e-21
SLC25A27	1.49296	NA
COL4A2	1.492	5.66e-12
CPEB2-AS1	1.49047	NA
RP11-297D21.4	1.48875	NA
BACH1-IT2	1.48772	NA
MX2	1.48057	1.29e-60
CD1C	1.48006	0.00258034
RSPO2	1.47916	NA
ZNF697	1.47806	1.48e-24
KHDC1L	1.47731	NA
TEX14	1.4754	0.0434795
CCL4	1.47495	0.00665512
SLC25A25	1.47381	8.35e-17
IFI6	1.46691	2.62e-43
ZMIZ1-AS1	1.46433	0.00610256
GLI1	1.46187	0.0426556
ODF3B	1.46175	1.23e-12
LILRA6	1.4596	0.00978704
RAMP2-AS1	1.45807	0.0159207
A2M	1.45783	3.25e-13
PARP9	1.45667	6.17e-64
STAP1	1.44981	6.39e-05
NINJ1	1.4474	2.33e-27
FAS	1.44622	0.00260479
GBP2	1.44463	6.61e-20
ABCA6	1.44044	0.0299754
QRFP	1.4379	NA
RELB	1.43551	1.22e-23
MTSS1	1.43328	1.08e-06
LAMB1	1.42712	7.09e-05
DLGAP1-AS2	1.4227	NA
BACH2	1.41918	0.0390982
SIGLEC1	1.41915	1.64e-42
PRR16	1.41895	5.22e-07
SAMD9L	1.41799	2.88e-32
ART3	1.41466	0.0199517
KNDC1	1.41365	NA
CCL26	1.41308	NA
TRIM22	1.41025	9.14e-43
MIR155HG	1.40913	8.91e-10
PARP12	1.40786	9.86e-29
NTRK2	1.40735	NA
MMP9	1.40495	1.5e-08
CCL17	1.40416	0.0460527
SPRED1	1.40259	0.015278
PLAT	1.40017	0.037327
IGFBP5	1.39824	0.0706366
CCDC68	1.39622	NA
GPR183	1.39436	1.22e-41
NFKBIA	1.39418	7.68e-66
TNFRSF18	1.39411	0.078535
STX11	1.38624	4.28e-13
MYO3B	1.38611	NA
RGS16	1.38239	4.2e-18
ACKR3	1.3822	0.0191175
MMP1	1.38099	0.0434916
ABCG2	1.37366	NA
SLC16A6	1.3735	0.00328704
SLIT2	1.37318	0.041069
DDIT4L	1.37174	2.27e-10
GDF15	1.37018	0.0334937
RP11-1151B14.4	1.36726	NA
BCL2L15	1.3622	NA
CSRNP1	1.36208	2.65e-25
LY75-CD302	1.36072	0.0182952
IL18R1	1.3579	0.0061568
C3AR1	1.35544	8.01e-08
RAPH1	1.35542	0.000250697
LINC00484	1.35335	NA
PLSCR1	1.35334	1.06e-34
RASSF8-AS1	1.34586	4.93e-05
SLCO2B1	1.34304	3.23e-06
HERC6	1.34154	4.32e-25
IRF7	1.34017	2.11e-26
RSAD2	1.33979	4.88e-20
ID3	1.33924	0.0350305
METTL21B	1.33924	7.41e-07
PLIN5	1.33917	NA
MYO1B	1.33713	0.00802341
SAMD9	1.33581	6.94e-27
MAP3K14	1.33462	1.28e-08
AREG	1.33302	NA
RP11-761E20.1	1.33037	NA
RNF213	1.32947	1.55e-11
NOTCH3	1.32492	NA
ZNF571	1.32366	NA
SH3TC2	1.32287	NA
RP11-380O24.1	1.32077	NA
RP11-446N19.1	1.31915	NA
TNFSF13B	1.31845	1.16e-12
IL15RA	1.31808	1.14e-05
JPH1	1.31736	4.3e-05
SDC4	1.31637	6.7e-26
DHRS3	1.31554	0.0163247
TUBB2A	1.30138	0.00127648
AC009473.1	1.29841	NA
RP11-10J5.1	1.2983	0.121986
N4BP3	1.29489	NA
DUSP2	1.29312	4.38e-12
RP11-443P15.2	1.29257	0.0016328
TFPI	1.29216	NA
KB-1507C5.4	1.29191	NA
SOCS3	1.29067	7.31e-06
RASGEF1B	1.28865	0.116524
IL17RB	1.28823	0.0637968
TRIB1	1.28752	1.21e-14
GMPR	1.28579	0.000260878
PLIN4	1.2848	NA
LY96	1.28383	0.073191
PPM1K	1.28237	3.56e-14
IZUMO4	1.2821	0.071368
ALPPL2	1.2775	0.0337518
NPIPB9	1.27304	NA
bP-2189O9.2	1.27163	NA
APCDD1	1.27129	0.0328321
CDKN1A	1.27107	6.55e-42
PLEKHO1	1.26869	4.98e-26
SSC4D	1.26218	0.0666293
TRIM67	1.26203	NA
DHX58	1.26005	1.15e-20
RP11-368J21.3	1.25922	NA
TRAF5	1.25893	0.0587112
HAS3	1.25734	7.73e-05
RASGRF1	1.25391	3.42e-05
EIF2AK2	1.2532	1.23e-39
BHLHE40	1.25312	4.35e-28
SLC26A4-AS1	1.25233	NA
INHBE	1.25165	0.00520088
NR4A1	1.24994	0.000169391
MET	1.2497	NA
SERF1A	1.24411	0.242943
RAB9A	1.24231	3.45e-20
CCDC42B	1.24123	NA
TSKU	1.24064	0.0309894
EPHA7	1.24051	0.00112157
MGLL	1.23794	7.21e-10
FAM110B	1.23155	0.000436064
MLLT4	1.22686	9.03e-05
TYMP	1.22672	8.52e-40
ETV3L	1.22637	NA
RGS6	1.22349	NA
DFNB31	1.22316	0.0121757
CDH22	1.22296	NA
EMP1	1.22229	0.000246026
MAF	1.21912	0.000401429
DUSP1	1.21882	0.0039119
RP11-166P13.3	1.21823	NA
LY6E	1.21755	1.9e-23
FN1	1.21735	0.000271955
TRAC	1.21702	NA
GADD45G	1.21679	0.148853
SEMA7A	1.216	2.28e-12
KLHL41	1.21564	NA
IRAK2	1.21203	2.77e-07
OVCH1	1.2103	NA
NOV	1.20991	NA
RP5-828H9.1	1.20848	NA
LPXN	1.20767	1.21e-27
CCL20	1.20735	0.0462494
LAIR2	1.20602	NA
XAF1	1.20488	1.09e-32
FJX1	1.20337	0.0247893
RP13-228J13.5	1.20273	NA
SLC1A2	1.20239	0.0772083
AC016999.2	1.20069	NA
GBP1P1	1.19996	0.0828169
STON2	1.19655	0.0431413
LAD1	1.19548	NA
NKAIN1	1.19275	0.0223108
RP11-797A18.3	1.19262	NA
DUSP8	1.19051	0.0405848
TMEM191C	1.18935	NA
S100P	1.18912	NA
FAM20A	1.18896	0.141954
ECE2	1.18088	0.0235652
AXL	1.17644	2.81e-28
MAN1A1	1.17493	4.43e-13
MAML2	1.17297	1.03e-07
EGF	1.17015	0.134359
LINC01160	1.1701	0.126742
HOMER1	1.16369	3.26e-13
MALT1	1.16222	1.58e-16
FLT1	1.15438	0.152803
NAMPT	1.15105	2.3e-24
SRPX2	1.15102	NA
BDKRB2	1.15099	0.208084
STEAP4	1.14949	NA
PIM3	1.14839	3.8e-36
SLAMF8	1.14349	2.04e-08
TRIM5	1.14164	4.18e-17
IFITM3	1.13934	4.47e-26
OVOS2	1.13477	NA
HDC	1.13362	NA
IL1R1	1.13292	4.97e-05
C17orf96	1.13161	1.27e-29
PGAM4	1.12904	NA
CLEC4A	1.12633	0.105006
CYP2D7	1.1247	NA
STARD5	1.12146	0.00580899
EPHB2	1.12136	0.00961753
STARD4	1.11985	3.6e-17
STAT1	1.11885	4.16e-50
FRK	1.11521	NA
SAT1	1.1151	3.48e-19
C19orf66	1.11251	1.01e-18
DDX60	1.11163	1.03e-21
CTD-2631K10.1	1.10983	NA
IFI35	1.10894	1.19e-17
RP11-407N17.4	1.10654	NA
TTC9	1.10498	0.119954
CABYR	1.10444	NA
PDZRN4	1.10312	NA
DIRC3	1.10251	NA
ZC3H12C	1.10205	0.000112499
GUCA1B	1.10008	NA
TMEM67	1.0998	NA
EXT1	1.09975	2.85e-05
LAP3	1.09866	4.74e-61
GALR2	1.09657	NA
ANKRD33B	1.09553	1.72e-17
CD274	1.09415	0.0533821
GNAO1	1.09362	NA
RP11-38L15.3	1.09302	NA
NFE2L3	1.09247	1.47e-12
CD40	1.09172	1.77e-07
MAATS1	1.09101	NA
PMAIP1	1.08909	2.88e-14
HS3ST3A1	1.08848	0.0795464
USP32P1	1.08838	0.0813011
AHR	1.08595	3.5e-10
SLC2A3	1.08577	0.000234665
SCN1B	1.0848	NA
ATP10A	1.08438	7.58e-13
TDO2	1.08228	0.0120501
RP11-822E23.8	1.08127	NA
TSLP	1.08065	NA
PPFIA2	1.07938	0.0848852
PTGIR	1.07659	0.0366898
PDGFRL	1.07385	0.0254866
PGR	1.07337	NA
SLC16A9	1.07148	0.000661799
TNFRSF19	1.07029	NA
NTN1	1.07025	0.0332626
ARRDC4	1.06879	5.89e-13
AIM2	1.06635	0.111459
TNFRSF21	1.06508	6.3e-26
SEMA5B	1.06448	NA
DAPK2	1.05991	0.046479
ZNF709	1.05708	NA
TAGAP	1.05629	3.12e-17
RP11-655C2.3	1.05481	NA
GGTA1P	1.0528	0.247897
ANKRD39	1.0527	0.0211243
FOXF1	1.0523	0.049163
RP5-858L17.1	1.05018	0.111459
HS6ST2	1.04872	NA
SPTLC3	1.04831	NA
JAM2	1.04769	NA
QRFPR	1.04756	NA
GABBR1	1.04706	NA
IL27RA	1.04593	5.86e-11
LHX4	1.04517	NA
RFTN1	1.04472	2.26e-13
YIPF7	1.04413	NA
RP11-315O6.1	1.04386	NA
RP11-156K13.1	1.04351	NA
PARP10	1.04295	1.46e-22
NABP1	1.0418	9.55e-05
NPAS1	1.04174	NA
CHST2	1.04149	6.4e-16
BLZF1	1.03996	8.32e-20
GNAL	1.03984	0.0338455
CLEC10A	1.03983	0.208355
ZNF608	1.03855	NA
AC105760.2	1.03828	NA
IKZF3	1.03756	0.0107652
FOXO1	1.03568	0.0014324
LINC01424	1.03141	NA
RP11-58E21.3	1.02834	3.58e-05
LPPR4	1.02651	0.231466
CDC42BPA	1.02302	NA
ISLR	1.02161	NA
UST	1.01994	0.0172051
IGSF1	1.01954	0.00943354
LINC00894	1.01897	0.112893
MDGA1	1.01786	0.0722701
VWCE	1.01744	NA
ARID3C	1.01667	NA
VWA3B	1.01417	NA
GLDN	1.01411	0.000196625
LINC00907	1.01375	NA
TAP1	1.01337	1.54e-40
RP11-295G20.2	1.01161	0.0490787
AC083949.1	1.01142	NA
BTN3A1	1.01104	0.0128866
MSC	1.0109	1.66e-08
CTB-134H23.3	1.0101	NA
RP11-638I2.4	1.00812	NA
RP11-347C12.10	1.00712	NA
SERPINE2	1.00574	6.34e-05
SPTA1	1.00479	0.0529175
RP11-262A16.1	1.00449	NA
RP11-314N14.1	1.0042	NA
ZCCHC2	1.00307	9.4e-19
SLC26A11	1.00159	0.06446
ARNTL2	1.00139	3.99e-09
LINC01296	1.00114	0.0149834
AGAP7P	-1.00161	NA
UBE2F	-1.00271	0.195772
NPHS1	-1.00918	NA
AC009961.3	-1.00975	NA
SLC44A3	-1.01113	NA
RP11-764K9.4	-1.01688	NA
SCUBE3	-1.03275	0.131819
BIK	-1.03299	0.000542617
RTN4RL1	-1.03492	NA
MTHFS_1	-1.04561	0.0577757
GSDMA	-1.05662	NA
SNPH	-1.05699	NA
ETV2	-1.05992	NA
SCNN1A	-1.07094	NA
CLN3_1	-1.07791	0.0168635
GALT	-1.07838	0.0551842
HSPE1-MOB4	-1.08367	0.0884258
SIGLEC15	-1.0894	NA
FKBP9P1	-1.10914	NA
A1BG	-1.13326	0.241672
PBX1	-1.14393	NA
HOXA3	-1.14526	NA
CEACAM6	-1.14545	0.0795969
RP11-231C14.4	-1.14879	0.248054
PTK7	-1.14882	NA
GOLGA2P10	-1.14959	NA
CDHR1	-1.15432	0.0572518
ACVR2B-AS1	-1.15531	NA
SPNS1	-1.17108	0.267926
GOLGA8R	-1.17242	0.0498449
CHKB-AS1	-1.17886	NA
STARD10	-1.2134	0.068609
SAMD10	-1.25771	0.000486218
GPBAR1	-1.26911	NA
GOLGA8IP	-1.27827	0.0087952
PCDHB8	-1.28498	0.0105735
TRAPPC5	-1.29139	0.0189326
IL11	-1.30234	NA
CAMP	-1.30316	NA
LINC01002	-1.3173	7.77e-05
RP11-745O10.4	-1.31958	0.0501179
AC005076.5	-1.32793	NA
YPEL3	-1.49991	0.00595119
STRADA	-1.56479	3.32e-05
RP11-644F5.10	-1.62619	2.72e-07
GIMAP1	-1.83721	0.000194136
PSMA2_1	-2.06878	0.000292286

## Sheet: TgVegvsMock
Gene ID	log2FoldChange	padj
LAMP3	7.69402	8e-91
THBS1	7.52325	1.34e-209
TGM2	7.41455	1.57e-205
WFDC21P	7.36767	2.25e-63
XCL1	6.99532	3.65e-47
CXCL10	6.83096	1.49e-153
CCL22	6.81041	0
CCL8	6.63409	2.11e-64
XCL2	6.54311	7.13e-45
CCL13	6.23912	4.31e-71
ALDH1A2	6.20198	7.79e-51
S1PR1	6.18802	8.67e-37
NR4A3	6.12385	1.93e-42
IFI44L	6.03703	5.75e-198
BIRC3	6.00879	7.23e-166
IFIT1	5.96659	0
IRF4	5.83123	1.92e-71
ENPP2	5.76418	2.25e-40
CCR7	5.76171	2.14e-43
COL12A1	5.58243	2.36e-72
IFIT3	5.42356	5.69e-233
TNFRSF9	5.32258	1.09e-111
CCL17	5.2167	1.51e-22
IL7R	5.21621	0
IL1B	5.17667	9.04e-157
RASAL1	5.17422	3.34e-24
CLEC4A	5.16918	6.74e-27
RSPO3	5.1445	1.51e-49
CXCL11	5.12737	2.4e-43
RGS1	5.12562	1.97e-149
MX1	5.1142	0
CCL20	5.04698	6.72e-52
IFIT2	4.97944	0
CCL4L2	4.91433	4.17e-32
TRAF1	4.82796	4.14e-186
OASL	4.74559	3.29e-135
GBP1	4.70277	1.09e-54
CCL26	4.68626	1.2e-15
SUCNR1	4.66561	2.99e-103
IFI44	4.66519	3.08e-209
CCL4	4.6501	2.11e-34
EGR2	4.64162	5.1e-54
GMPR	4.61929	1.44e-38
IL4I1	4.58125	7.93e-185
ETV7	4.57097	4.48e-28
IFITM1	4.5226	4.75e-213
ALPP	4.50925	3.61e-246
EPSTI1	4.49526	1.97e-194
SSTR2	4.48352	1.55e-22
CRLF2	4.47571	3.81e-30
EGR3	4.46578	5.57e-31
PDZRN4	4.45844	4.98e-15
TNIP3	4.45329	3.08e-20
OAS2	4.43774	0
USP18	4.43544	8.5e-288
CYSLTR2	4.40735	1.68e-13
WNT5B	4.39205	6.83e-16
SPINT2	4.39081	4.85e-86
SOCS1	4.36126	3.19e-25
CREB5	4.34666	3.58e-18
CD83	4.33585	3.91e-218
FLT1	4.29902	1.87e-30
NEXN	4.29463	2.86e-63
DDX58	4.25562	7.89e-298
TGFA	4.22946	9.36e-70
CD80	4.21746	3.73e-17
AQP9	4.20971	5.22e-18
HEPHL1	4.18043	6.79e-17
BCL3	4.17614	1.3e-64
C10orf128	4.09988	1.62e-20
IGFBP3	4.08248	4.26e-79
SNAP25	4.07145	1.16e-18
RP11-184M15.1	4.05875	1.29e-20
STAT4	4.05805	6.61e-16
PHLDA1	4.04519	1.12e-196
IFIT5	4.04319	2.28e-107
ALPPL2	4.03072	1.86e-30
GBP1P1	4.02244	1.78e-15
OAS3	4.02149	0
CD274	4.01903	1.72e-19
IL1A	4.01844	1.11e-15
TUBA3C	4.0016	7.09e-12
PAX5	3.99266	3.62e-39
CD1C	3.98183	9e-42
KIAA1549L	3.97043	1.84e-12
P2RY14	3.97037	1.88e-15
OAS1	3.97003	0
FOXA1	3.96448	3.37e-14
PLCL1	3.9457	8.26e-27
IGHE	3.93947	1.1e-10
RP1-90J20.8	3.93595	6.44e-15
OLR1	3.9117	7.9e-13
IGFBP5	3.90159	4.4e-16
TMCC3	3.89613	2.06e-14
ICAM1	3.89057	1.37e-288
RSAD2	3.87898	3.51e-126
NKAIN1	3.87112	1.58e-20
IFIH1	3.87038	0
CH25H	3.86418	1.75e-10
GBP4	3.83911	4.36e-105
CCL3	3.81103	4.99e-41
ISG15	3.7899	2.15e-167
OSM	3.77109	6.92e-46
TMEM200A	3.77024	6.42e-18
CHRNA6	3.75287	5.86e-41
TMEM71	3.72226	5.59e-13
RP5-839B4.8	3.70916	9.07e-11
HELZ2	3.68015	6.4e-184
TNFAIP6	3.66349	3.87e-15
SLC41A2	3.64102	4.99e-23
ISG20	3.62871	4.22e-26
ULBP1	3.61319	3.42e-73
GGT5	3.59152	2.63e-13
SERPINB9	3.58872	4.86e-12
AIM2	3.56251	4.58e-13
IFI6	3.54852	6.24e-182
SLC1A2	3.53173	4.35e-12
IRF7	3.5308	2.92e-184
ATF3	3.52583	7.05e-44
VCAM1	3.5254	1.5e-10
ITGB8	3.51623	6.04e-15
EHF	3.50228	2.8e-09
SPTLC3	3.48753	3.31e-10
TMEM140	3.47456	8.78e-12
SAMD4A	3.47186	1.99e-16
LINC00890	3.46601	1.1e-07
STAP1	3.44136	1.16e-19
MMP1	3.41607	2.78e-12
ARHGAP31	3.40266	9.37e-200
FOXF1	3.38446	6.01e-12
CCL7	3.37458	8.68e-16
CSF1	3.37244	4.79e-31
HERC6	3.37115	1.75e-205
GEM	3.3667	2.1e-11
LOX	3.36197	7.11e-08
PARM1	3.35279	1.81e-20
SLC7A11	3.34131	8.4e-143
BATF2	3.33879	2.21e-47
SERPINE2	3.31407	1.07e-59
FN1	3.31153	1.23e-64
ISM1	3.30489	7.91e-14
IL1R2	3.30407	2.85e-15
APOBEC3A	3.30281	1.41e-09
HOPX	3.30206	2.85e-07
SAMD9L	3.29813	0
TRABD2A	3.29642	4.34e-19
DNASE1L3	3.29527	5.38e-08
IER3	3.2698	5.27e-16
HERC5	3.26137	1.79e-159
SP110	3.25644	1.58e-245
PARP14	3.24145	0
CMPK2	3.23888	0
HS3ST5	3.23383	9.14e-09
TRIM22	3.23314	0
CCL24	3.22649	1.89e-13
MB21D2	3.22071	9.79e-22
CST7	3.19192	8.03e-11
MMP12	3.19086	1.39e-09
ANGPTL4	3.17434	1.11e-09
EGR1	3.16791	2.75e-81
NTN1	3.15169	2.11e-19
NRP2	3.14205	9.41e-54
IFI27	3.13907	9.51e-67
LUCAT1	3.12651	1.73e-11
RAB27B	3.1143	4.87e-12
SOCS3	3.10087	3.32e-43
NRCAM	3.09987	2.78e-11
DUSP1	3.09979	1.68e-34
HESX1	3.09256	1.3e-24
GALNT18	3.09069	1.14e-09
NT5E	3.0673	4.36e-64
ODF3B	3.06337	1.2e-49
STX11	3.05315	2.89e-98
EXOC3L1	3.04792	1.3e-07
AXL	3.04663	3.03e-139
MOB3B	3.0462	4.85e-20
SIGLEC1	3.04144	1.78e-256
SAT1	3.03071	9.47e-229
SHROOM3	3.02468	4.63e-08
CD86	3.00597	1.19e-68
NIPAL1	3.00155	4.01e-08
RAET1K	2.99547	2.56e-11
SLAMF7	2.99189	5.26e-16
PTGS2	2.96003	6.24e-21
PRL	2.93886	6.09e-08
SGK1	2.93779	1.06e-102
BTG2	2.89813	5.72e-48
PARP9	2.89401	0
ACTA1	2.8891	7.82e-10
PTGIR	2.88883	7.33e-11
MX2	2.88304	0
ULBP2	2.88216	3.12e-63
PTCHD4	2.87884	5.55e-10
CYTIP	2.87092	1.94e-98
RND3	2.86704	2.7e-69
PTPN14	2.86061	3.66e-63
DUSP4	2.8604	2.26e-138
CFH	2.85964	3.87e-11
IFITM3	2.85484	1.45e-242
TRIB1	2.85065	2.38e-124
IL1RN	2.84648	3.52e-87
BCL2A1	2.84498	1.2e-69
MYO1B	2.84077	1.22e-19
SELL	2.83544	1.76e-07
CCL3L3	2.83489	1.36e-15
UBE2L6	2.81286	1.55e-200
CD226	2.81279	4.99e-24
PPM1K	2.80432	5.34e-65
NTRK1	2.79783	3.38e-07
JAG1	2.79332	1.79e-62
CALD1	2.78583	7.33e-06
ALPK2	2.78146	2.3e-07
LAMB1	2.76901	2.79e-21
NFE2L3	2.76429	8.44e-90
GBP5	2.7578	3.12e-82
IL1R1	2.75627	4.17e-54
AREG	2.75403	2.31e-06
SNAI3	2.74697	7.93e-48
CEACAM1	2.73242	1.73e-07
XAF1	2.71273	2.07e-245
PDGFRL	2.70717	7.6e-26
HIST1H3C	2.70321	2.85e-05
UST	2.70024	6.81e-17
TRIM34	2.68242	1.53e-39
RASGEF1B	2.68056	9.71e-07
TNFAIP3	2.67736	5.12e-280
SAMD9	2.67412	9.93e-99
IFI16	2.66994	3.35e-267
FFAR2	2.66623	1.19e-08
FAM198B	2.65794	1.19e-06
SDS	2.64511	1.09e-09
RP11-1151B14.4	2.64233	1.55e-05
KLF2	2.64095	5.09e-11
CACNA2D1	2.63902	3.11e-07
AMOTL2	2.63251	1.36e-10
CD69	2.62965	3.29e-05
TNFSF13B	2.62798	1.3e-96
CDKN1A	2.61032	6.92e-86
IL17RB	2.60657	1.55e-14
AC079325.6	2.60602	2.88e-05
GPR183	2.5916	3.37e-205
LY6E	2.58262	4.64e-201
ADAMTS8	2.57736	5.53e-08
FAM20A	2.56908	5.42e-06
FAM110B	2.56619	7.69e-39
AGPAT9	2.56314	7.87e-108
NRIR	2.56174	1.08e-18
RNF213	2.56097	0
NFKBIA	2.55743	1.15e-271
CTD-2639E6.9	2.55701	6.56e-06
DHX58	2.54651	1.66e-92
IL15RA	2.54374	8.36e-23
JUP	2.54123	1.52e-63
FCGR2B	2.53908	1.41e-74
AMZ1	2.5364	2.62e-05
TUBB4A	2.53191	3.76e-08
DCSTAMP	2.52833	1.1e-08
CCL2	2.52766	1.31e-217
PARP12	2.5265	3.81e-159
PDCD1LG2	2.52192	3.05e-07
MET	2.52126	4.54e-05
CCRL2	2.51143	4.1e-11
ARL4C	2.49146	1.12e-16
CEMIP	2.48792	6.85e-06
GPR158	2.47713	7e-23
HIVEP1	2.46921	3.39e-41
EIF2AK2	2.46614	5.73e-276
EPHA7	2.46431	4.64e-16
GCNT4	2.45701	2.92e-05
TYMP	2.4478	3.3e-198
CD300E	2.43926	6.33e-07
HAVCR2	2.42681	1.88e-36
CLECL1	2.4266	0.000201971
DDX60	2.42192	1.84e-156
SLC47A1	2.42088	2.78e-05
NFKB2	2.41642	4.25e-165
PLSCR1	2.40801	3.97e-214
RAB30	2.40184	1.19e-10
PARP10	2.39815	1.68e-92
FFAR3	2.39758	0.000305832
RP11-58E21.3	2.39046	6.23e-10
RELB	2.38762	5.6e-104
ABCG2	2.38407	7.02e-05
NRG1	2.37186	7.31e-20
PHLDA2	2.37099	2.25e-30
BHLHE40	2.36936	3.89e-149
C3AR1	2.36189	8.32e-53
PLA2G7	2.35759	5.02e-12
INHBE	2.35708	5.2e-07
PLEKHA4	2.35196	8.9e-23
AC009950.1	2.34636	5.08e-21
STAT1	2.34094	0
SEMG2	2.32601	0.000138592
SLIT2	2.3242	1.39e-06
IFI35	2.31344	2.04e-123
C19orf66	2.30115	1.74e-138
RIN2	2.30091	7.21e-19
SLC7A2	2.29738	1.09e-60
CTGF	2.28688	9.87e-06
TRIM5	2.28673	1.83e-100
LPPR4	2.28034	1.15e-05
PLEKHG1	2.27972	0.000305343
AC108142.1	2.27901	0.00010417
GAL	2.27894	2.3e-42
IL10RA	2.27345	2.34e-118
DUSP8	2.27176	9.96e-06
ATP10A	2.26314	1.47e-93
CTD-2020K17.1	2.26283	1.19e-16
RGS16	2.24941	8.7e-74
FCGR2C	2.24632	5.25e-43
MYOF	2.24402	2.57e-100
IDO1	2.24318	0.000185078
TUBA3D	2.24288	0.00112435
FJX1	2.23431	2.46e-12
ACKR3	2.23301	4.72e-15
SLC16A2	2.23253	1.51e-07
STON2	2.22889	1.56e-05
IFNB1	2.2276	0.000160426
EBI3	2.22491	4.92e-11
CD300LB	2.22473	1.25e-24
C17orf96	2.21876	2.87e-128
HOMER2	2.21595	4.61e-25
CCL1	2.2153	0.00015969
CTC-231O11.1	2.21112	1.69e-05
PSD	2.20895	1.14e-06
HBEGF	2.20817	2.19e-78
SLC26A11	2.2078	4.18e-13
NAMPT	2.2073	1.37e-179
CLCF1	2.20187	6.6e-14
TBC1D4	2.1985	4.22e-49
TRIM31	2.1905	8.06e-05
RAMP2-AS1	2.18962	5.69e-06
STAT2	2.18446	1.58e-223
MARCKS	2.183	2.02e-119
KB-1572G7.2	2.17763	6.85e-09
CSRNP1	2.17432	3.78e-88
ADAMTS14	2.16751	2.25e-05
NR4A2	2.16514	7.71e-16
RAB17	2.16246	3.06e-08
CLMP	2.1577	0.000825951
NFKBIZ	2.15544	1.75e-55
PTX3	2.15438	3.93e-51
LINC01588	2.15012	1.9e-06
IRAK2	2.13613	5.4e-38
SLC18A1	2.1284	6.46e-05
HMOX1	2.12574	2.92e-86
RTP4	2.12266	1.28e-31
NDNF	2.12217	0.000799674
SPATC1	2.1182	1.78e-05
APOL1	2.11728	3.61e-65
CKB	2.11542	1.23e-72
NCOA7	2.11323	6.09e-227
CHST2	2.10928	9.02e-92
42982	2.09954	8.31e-07
LRFN5	2.09868	0.000415356
PLAT	2.0969	0.000227262
ARHGAP5	2.09608	0.0023191
ANKRD33B	2.09604	6.08e-67
DUSP5	2.08631	1.4e-56
TUBB2A	2.08395	5.77e-15
RP11-157D23.2	2.07655	5.4e-05
PCDH17	2.07606	3.73e-05
SLC6A9	2.05942	1.15e-05
QRFPR	2.05893	6.74e-06
PRR16	2.05133	5.03e-18
TTC9	2.03946	1.39e-09
TTYH2	2.03797	4.42e-39
DFNB31	2.03727	2.12e-07
CCDC85A	2.03169	0.000119022
ZC3H12A	2.0294	3.6e-74
MDGA1	2.0239	3.61e-06
ABTB2	2.02266	3.16e-45
CHST7	2.01207	2.29e-09
KRT17P1	2.01207	8.16e-08
ADRA1B	2.01028	0.00181715
LONRF2	2.00688	4.77e-05
TUBA8	2.00523	0.000260033
HIST1H3H	1.99965	0.000465719
DTX3L	1.9981	1.59e-195
PRTG	1.99583	0.00224787
DCUN1D3	1.99412	1.94e-31
CCR4	1.99368	6.99e-05
EXT1	1.9901	1.47e-31
TCF4	1.98797	3.36e-22
SLC26A4-AS1	1.98051	0.00393938
TENM3	1.97786	6.48e-19
SLC16A9	1.97642	2.46e-16
FAS	1.97535	9.16e-08
STC2	1.97238	6.36e-23
LGALS9B	1.96805	0.00552596
TMEM171	1.96775	2.74e-05
FHOD3	1.96717	0.000288186
CCND2	1.96633	0.00112889
QPCT	1.96607	2.53e-14
RASSF8-AS1	1.96277	1.1e-11
ATP1B1	1.96235	1.77e-68
STEAP4	1.95836	0.00436343
OPTN	1.95678	3.07e-59
CASK	1.95353	0.000472444
CLEC7A	1.95342	1.97e-48
REL	1.95026	2.81e-123
ZCCHC2	1.94462	8.74e-142
CD24	1.94229	4.33e-06
LRRN1	1.9408	0.00065134
CXCR3	1.94038	4.06e-08
HES1	1.93999	0.00244709
HES4	1.93839	0.0014281
RGS2	1.93501	7.08e-45
RCAN2	1.93088	0.00300798
KIR2DL4	1.92968	6.42e-06
PRDM1	1.92826	5.11e-48
CALCRL	1.92388	0.00398106
IL10	1.92156	0.0039353
GPR75-ASB3_2	1.91661	0.00427593
SH2D2A	1.91527	0.000760799
TNC	1.90862	0.0027104
CXCL1	1.90739	1.68e-08
SERPING1	1.90537	6.3e-08
RP11-404O13.5	1.90352	0.00592476
MCC	1.90258	0.00184127
CYP19A1	1.90234	1.65e-13
GATA6	1.89991	2.78e-05
POPDC3	1.89833	0.000879023
AC104654.2	1.89748	0.000618489
PIM3	1.89385	4.59e-52
LILRB3	1.89264	2.65e-06
SLC12A8	1.89116	4.76e-13
N4BP3	1.88614	0.00138845
CISH	1.88557	6.93e-30
CXCL2	1.88023	2.93e-05
MGC16275	1.87924	0.00281027
TAP1	1.87787	2.79e-209
SLC9A7	1.87749	1.09e-28
APOL6	1.87569	5.66e-200
RPA4	1.87493	0.00747492
RGL1	1.87186	2.04e-87
MAP3K14	1.87084	5.18e-35
AC003003.5	1.86707	0.00804774
AC004988.1	1.86277	0.0019066
C5orf56	1.86239	5.27e-10
LAP3	1.86041	1.35e-199
RHBDL3	1.85979	0.000865196
G0S2	1.8564	3.83e-45
KCNG3	1.85571	0.00072021
LAMA2	1.85562	3.77e-08
HS3ST3A1	1.84458	3.48e-05
CTTNBP2	1.83926	1.55e-09
FST	1.83603	0.00189828
SDC2	1.83431	3.12e-125
SPSB1	1.83242	3.73e-23
PLEKHA6	1.83167	0.000486442
TNK2-AS1	1.83132	0.00520418
LIMS3	1.83124	1.93e-06
ACE	1.83048	2.83e-06
LMCD1	1.82943	0.00754398
ABCA6	1.82929	0.000426989
MAP3K8	1.82724	4.62e-51
TRIM69	1.8135	1.8e-32
SEMA3C	1.813	1.36e-15
RP3-508I15.18	1.81194	0.00777734
RGPD5	1.80807	0.000669881
IL18R1	1.80587	2.16e-11
MT2A	1.80558	4.67e-47
MAK	1.79323	0.00544105
CXCL9	1.79255	0.00159783
RP11-655C2.3	1.78742	0.00546466
FOXO1	1.78557	1.26e-14
GPR146	1.7846	2.34e-07
MAMLD1	1.7845	8.83e-06
PPP1R3C	1.78417	4.25e-05
BTC	1.78325	0.00167662
TTC39B	1.78099	4.24e-10
MSC	1.78079	3.91e-20
GBP2	1.78074	9.27e-45
CXCL3	1.77942	0.00067379
TNFRSF21	1.77834	1.14e-92
SLC2A3	1.7783	1.61e-35
RNF19B	1.77481	1.23e-54
SCIMP	1.77098	1.18e-13
ATF5	1.76998	6.22e-168
F3	1.76962	4.41e-43
RGMB	1.76647	2.06e-05
DNAJB4	1.76452	1.7e-16
GAS2L3	1.76142	1.85e-16
NABP1	1.75939	1.75e-43
REC8	1.75809	1.42e-22
MALT1	1.75767	4.12e-94
LGALS3BP	1.75623	4.76e-98
TNFSF18	1.75323	0.00683916
PTGFR	1.7474	0.00526925
GLI1	1.74357	6.07e-05
XXbac-BPG246D15.9	1.7434	0.000546125
HIC1	1.738	0.00376618
AIM1	1.73646	4.84e-146
PMAIP1	1.72862	1.23e-40
LILRA6	1.72639	4.65e-13
MAN1A1	1.72609	2.58e-71
NFIL3	1.72582	3.97e-63
MMP9	1.72559	2.65e-50
F5	1.72512	0.000520241
RP11-519G16.3	1.72403	0.00929774
HAS3	1.72355	2.28e-10
LILRA5	1.71748	5.92e-06
NUPR1	1.71509	6.83e-16
RASGRF1	1.71086	1.42e-08
CADM1	1.71021	4.87e-77
PNMA2	1.70997	5.18e-09
SDC4	1.70861	1.54e-78
HECW2	1.70734	0.00609724
RORB	1.70684	3.68e-05
ARG2	1.70395	3.84e-05
AHR	1.7035	4.03e-48
GBP7	1.69927	0.00962668
EGLN3	1.69426	0.00221907
PML	1.69146	2.37e-87
IL15	1.69031	0.00855675
ARAP2	1.68811	1.84e-06
HIVEP2	1.68606	1.6e-40
IRF9	1.68421	4.44e-68
RNF144B	1.6816	1.79e-06
SPP1	1.67931	1.46e-87
EFNA5	1.67611	0.00117547
GABARAPL1	1.67554	4.2e-07
ID3	1.67341	1.26e-05
PNPT1	1.66999	3.04e-159
KIRREL	1.66964	0.00260617
CHN2	1.66384	0.00076399
JPH1	1.66351	4.22e-12
ZNF697	1.66021	4.41e-43
TNFAIP8L3	1.65909	3.3e-10
ARHGAP22	1.65743	5.72e-13
NPR3	1.65703	0.00273348
KLHL29	1.65147	5.4e-38
RHOH	1.65	4.07e-05
HLX	1.64688	4.55e-43
ETV3	1.64235	1.66e-80
ST3GAL5	1.64177	9.87e-34
SLAMF8	1.64166	7.32e-43
CD1A	1.63766	0.000266122
APOL3	1.62665	1.88e-05
NINJ1	1.6243	2.7e-67
MAFB	1.61953	1.66e-60
OSGIN1	1.61865	1.36e-17
AF127936.5	1.60918	0.00113329
IL32	1.60877	0.00224628
SOD2	1.60842	2.52e-189
SMOX	1.60484	1.04e-15
CXCL8	1.60075	5.65e-74
EBF1	1.59706	0.00898722
SPHK1	1.59323	2.31e-25
RP5-899E9.1	1.59023	0.00784388
GNAL	1.58617	1.7e-05
PIK3R5	1.5856	3.91e-73
RAB20	1.5851	7.86e-26
SOCS2	1.58351	4.87e-07
UPP1	1.58168	3.43e-17
ZMIZ1-AS1	1.57938	0.000313356
HOMER1	1.57875	5.5e-35
VEGFA	1.57617	1.17e-116
SECTM1	1.5725	2.28e-21
CNTNAP1	1.57043	7.3e-07
MREG	1.57018	6.25e-10
CHDH	1.56724	2.46e-09
MIR155HG	1.56632	9.76e-20
UBA7	1.56542	4.91e-116
IKZF3	1.56023	4.15e-06
IER5	1.55944	2.53e-42
TPRG1	1.55615	7.15e-05
PIK3R3_1	1.55472	5.75e-67
CABLES1	1.55347	2.9e-08
PWP2	1.5483	0.00616844
TNFSF10	1.54786	1.95e-59
PHF11	1.54731	4.64e-47
HSPA6	1.54273	1.64e-15
KITLG	1.54166	1.27e-25
ERAP2	1.53572	5.8e-06
PDE4A	1.53266	1.07e-41
NTNG2	1.53238	0.00107496
IL21R	1.53201	4.82e-11
B3GNT5	1.53059	4.61e-37
PLK2	1.53059	6.4e-25
TBX1	1.52686	1.58e-06
STAMBPL1	1.5226	8.41e-08
LILRB5	1.51909	0.00410022
JUNB	1.51643	6.87e-38
GDF15	1.51515	0.00550834
NR4A1	1.51504	4.69e-06
AVPI1	1.51219	1.21e-06
GPR161	1.50839	4.25e-05
CH507-396I9.6	1.5038	0.00132134
RP5-1086K13.1	1.50365	0.000254602
LPXN	1.50057	2.06e-94
SEMA6B	1.49896	8.39e-26
PDE4B	1.49749	4.79e-38
C8orf31	1.49695	3.37e-05
CXCL16	1.49339	5.11e-10
FBXO39	1.49009	0.000668092
PLAGL1	1.48981	1.3e-54
PPP1R15A	1.4884	6.92e-53
PCDH7	1.48759	1.47e-05
RAPH1	1.48749	4.39e-10
MGLL	1.48311	3.39e-19
BMP2	1.48264	0.000913737
CLEC10A	1.48137	1.58e-05
NAB2	1.48053	1.19e-36
RP4-798P15.3	1.47854	2.64e-09
RP11-77H9.2	1.47709	1.05e-05
METRNL	1.47202	5.52e-41
LIMS1	1.47193	1.81e-103
COL4A2	1.46102	2.5e-07
TEX15	1.45847	0.000157489
LACC1	1.45811	3.18e-35
SLC9A9	1.45512	5.22e-12
KRT17P2	1.45386	0.000473576
TRANK1	1.45381	7.44e-36
WARS	1.45038	2.78e-127
RUNX2	1.44808	1.94e-23
CASP7	1.44754	2.76e-51
ACSL1	1.44384	2.6e-141
GBP3	1.44058	3.13e-21
GPR157	1.44045	2.09e-13
APOL2	1.43867	7.94e-31
GPR88	1.43701	0.0062719
RCAN1	1.43563	3.06e-77
PXDC1	1.43154	1.5e-05
CD55	1.42827	3.74e-40
MLLT4	1.4263	7.73e-15
TOR1B	1.42586	2.24e-66
TCAF2	1.42463	0.00600131
BZRAP1	1.42399	1.16e-13
LTBP1	1.41536	7.66e-09
IGSF1	1.41342	2.37e-05
CSRP2	1.41322	0.0044662
NKX3-1	1.40989	0.00012711
MYD88	1.40971	1.94e-158
FOSB	1.40875	0.00336984
FABP5	1.40682	1.85e-132
TNFSF15	1.40535	0.000782637
NFKB1	1.40345	1.27e-108
TDO2	1.40341	0.00114848
KCNQ5	1.40101	2.17e-10
RP5-966M1.6	1.3985	1.24e-05
DOCK4	1.39808	6.91e-25
RSC1A1	1.39564	4.27e-10
LPAR3	1.39431	0.00496969
NFAT5	1.39223	5.67e-42
OLFML2B	1.39166	9.21e-08
APOBEC3G	1.39051	1.28e-34
NFKBIE	1.38654	6.33e-69
ID1	1.38634	1.29e-09
SHB	1.38464	1.02e-16
STAC	1.38394	5.06e-07
MOV10	1.38289	1.06e-57
TMEM106A	1.38134	7.56e-22
GPR132	1.37999	3.09e-29
PLEK	1.37355	7.34e-85
DUSP16	1.37332	3.78e-07
KIAA1671	1.36782	0.00302743
E2F5	1.36445	4.76e-07
COL6A2	1.35558	4.04e-37
ARNTL2	1.35421	8.95e-39
FXYD6	1.35375	8.32e-05
VSTM4	1.35106	0.00238936
KMO	1.34944	2.87e-20
SPATS2L	1.34894	6.76e-62
GADD45B	1.34764	6.5e-21
CD44	1.3473	1.06e-102
RP11-325K4.3	1.34153	0.00412593
RGPD1	1.3414	3.31e-09
FERMT1	1.34137	3.49e-06
ZNFX1	1.33698	3.11e-87
FBXO6	1.33695	2.21e-23
ETS2	1.33547	6.64e-81
ABHD6	1.33431	1.99e-24
GUCY1A2	1.33244	2.15e-17
CRIM1	1.33233	1.04e-10
RP11-37B2.1	1.33145	6.65e-05
ADAR	1.32867	2.24e-237
TUFT1	1.32863	7.65e-06
LGMN	1.32609	5.11e-07
PAXIP1-AS2	1.32559	9.91e-06
CD40	1.32174	2.25e-18
PDGFA	1.32145	5.79e-06
APOBEC3F	1.32078	9.21e-08
MARCKSL1	1.32073	1.24e-38
FAM57A	1.31935	1.69e-11
OPN3	1.31913	8.2e-24
GGTA1P	1.3087	0.00859615
DDIT4L	1.3071	1.08e-19
RP11-69E11.4	1.30449	1.07e-08
CMTR1	1.30365	1.39e-87
CNKSR3	1.30207	1.8e-11
CHST3	1.30119	4.83e-17
CFLAR	1.29512	7.47e-86
DHRS3	1.2942	5.51e-07
ZNF366	1.29266	6.87e-17
PSMB9	1.29113	3.06e-38
CTNNA1	1.28915	2.05e-86
NBL1	1.28502	5.56e-18
STARD4	1.28345	9.1e-42
NCF1C	1.28303	3.42e-16
A2M	1.28169	9.83e-19
SLC45A3	1.27601	2.47e-17
ABCC1	1.27571	5.95e-86
HRH1	1.27145	1.99e-24
IL3RA	1.26691	2.72e-05
SLC15A3	1.26663	4.7e-36
GALM	1.26652	3.1e-30
SLC43A2	1.26603	1.28e-31
FGF2	1.26556	0.00016921
SLC39A8	1.26512	4.31e-67
SKIL	1.26472	2.6e-26
TTC21A	1.26112	0.0014286
RP11-212I21.2	1.2595	0.00109792
CTSH	1.2582	1.38e-105
CIITA	1.25535	1.39e-07
CHST15	1.25297	2.5e-09
SLA	1.25165	4.59e-41
COLEC12	1.24921	1.69e-18
MLLT6	1.24608	4.78e-91
OTUD1	1.2433	6.07e-08
MESDC1	1.24199	2.48e-21
BLZF1	1.23793	5.68e-44
RHBDF2	1.23435	3.01e-47
SLC25A25	1.23375	1.05e-18
RDH10	1.23333	3.27e-31
EGR4	1.23291	0.00591753
RP11-468E2.4	1.23167	1.05e-08
HEG1	1.22847	8.98e-35
IGFBP4	1.22674	1.17e-35
TAGAP	1.22635	3.51e-55
PAPSS2	1.22178	7.79e-15
KCNH4	1.21969	6.86e-05
CD276	1.21823	1.52e-48
ENOX1	1.21628	0.000767305
NQO2	1.21427	1.59e-22
IFNGR2	1.21298	2.98e-69
PPP1R16B	1.21208	3.71e-09
GNG12	1.21164	0.00288862
RPS6KA2	1.21032	6.09e-30
SLC16A10	1.20909	9.14e-07
BST2	1.20821	5.18e-80
ERRFI1	1.20706	2.49e-06
BTG3	1.20672	1.52e-42
MAFF	1.20643	0.00123114
SLC5A3	1.20264	6.04e-20
DNASE1L2	1.20261	0.0062719
ARHGAP20	1.19686	0.000116417
CLUHP3	1.19575	3.67e-08
SLC1A3	1.19106	5.85e-45
TRAF5	1.18882	0.00376226
NCF1	1.18791	1.74e-19
VSIG10L	1.18596	5.93e-07
KCNK5	1.1857	4.15e-16
TBX20	1.18451	3.7e-05
SIAH2	1.18012	8.1e-59
HK2	1.17797	8.7e-65
DUSP2	1.17786	6.04e-08
SEMA6A	1.17648	6.62e-05
TMEM255A	1.17621	0.000123201
TAF4B	1.17237	1.55e-21
CCNJ	1.17112	1.35e-25
FGL2	1.17099	7.9e-14
LHFPL2	1.15591	1.53e-20
SLC38A5	1.15229	4.23e-39
ITSN1	1.15197	6.17e-34
DENND5A	1.14709	2.08e-37
HLA-DRA	1.14108	1.29e-10
YRDC	1.14079	1.23e-36
HAPLN3	1.13856	0.00738836
MCOLN2	1.13849	1.64e-58
KIAA0226	1.13833	5.4e-38
RBM43	1.13788	8.88e-14
IL27RA	1.13788	1.88e-29
PLAUR	1.13762	8.98e-30
DDX60L	1.13532	2.29e-21
TCN2	1.1347	0.00316906
ZFP36L1	1.13049	4.89e-18
LRP12	1.13017	1.31e-30
EMP1	1.12953	0.000802341
SEC24A	1.12842	1.1e-43
LIPG	1.12488	0.00754165
CTSC	1.12439	6.71e-84
TSC22D2	1.12351	1.27e-23
ARHGAP10	1.12197	2.49e-17
PELI1	1.1217	3.86e-13
TGIF1	1.12164	2.9e-22
IRF1	1.12044	2.18e-31
N4BP1	1.12034	6.93e-36
PKD2	1.11742	1.49e-33
PLA2G4C	1.1168	1.25e-12
FGD2	1.11412	3.93e-45
NFKBID	1.10865	2.98e-12
RASGRP3	1.10669	1.53e-06
LBH	1.10637	7.88e-07
LGALS9	1.10386	3.33e-73
CREM	1.10226	1.09e-10
EPB41L3	1.10018	3.85e-33
HERPUD1	1.09685	1.8e-59
GCH1	1.0918	1.87e-17
DLL1	1.09156	0.000110092
LYSMD2	1.08874	1.45e-07
KLF6	1.0873	1.82e-29
TBX15	1.08707	3.51e-09
COL6A1	1.08562	8.94e-35
MAML2	1.08539	2.41e-14
ARL4A	1.08309	2.11e-11
SVEP1	1.07941	0.000662496
PRKAG2	1.07867	4.14e-35
KDM6B	1.07854	2.13e-10
NFKBIB	1.07822	1.22e-19
SEMA7A	1.07798	1.29e-21
POLR3G	1.07646	7.94e-07
IER2	1.07632	2.89e-18
ATP2B1	1.07334	5.83e-43
IRF2	1.06635	6.2e-27
NCF1B	1.0662	7.51e-08
KDM7A	1.06518	0.000129878
CYLD	1.06301	2.07e-46
PLAU	1.0621	4.39e-10
RBM19	1.05944	1.28e-35
SQSTM1	1.05846	5.9e-71
FAM69A	1.05713	0.00787684
CCNA1	1.05449	1.56e-14
CBR3	1.05435	0.00172971
TRIM25	1.04995	2.2e-97
XRN1	1.04976	4.51e-31
FLVCR2	1.04902	1.62e-09
BATF3	1.04881	1.61e-11
BCAT1	1.0475	9.33e-54
FOXF2	1.0468	0.000125273
ADRBK2	1.04597	5.14e-36
SIPA1L1	1.04451	3.33e-17
RASSF8	1.04187	3.83e-09
AGRN	1.03965	3.11e-33
SETBP1	1.03942	4.1e-06
IL23A	1.03939	0.00254681
SLC39A14	1.03606	3.55e-92
ABL2	1.03346	8.24e-23
ACVR2A	1.033	5.22e-05
SCO2	1.03173	4.05e-27
A4GALT	1.03153	2.06e-09
HIP1R	1.02951	1.18e-06
TNFRSF10A	1.02791	1.12e-17
SGPL1	1.02447	6.13e-22
NPTX2	1.02384	0.00103295
LYN	1.02313	1.55e-53
ADGRE2	1.01974	4.02e-21
TNFRSF10D	1.01919	6.9e-15
LILRB2	1.01551	1.54e-11
PRR5L	1.01417	0.00949282
MSR1	1.01404	2.08e-09
CTSL	1.01351	4.14e-42
TRMT61A	1.01119	1.53e-16
ELOVL7	1.01053	0.00346951
MAF	1.00727	7.7e-11
STX17	1.00338	1.51e-18
NDRG2	-1.00032	3.78e-05
RNF175	-1.00371	1.32e-08
SLC25A42	-1.00461	0.000465656
ABCA7	-1.0052	3.11e-12
RGMA	-1.00542	0.000437775
GPSM2	-1.01051	1.83e-10
PSRC1	-1.01332	1.03e-08
AJAP1	-1.01385	0.0036023
ZNF284	-1.01531	0.00470077
ST3GAL4-AS1	-1.01549	0.00651655
S100A12	-1.0206	0.00110194
FCGR3A	-1.0217	8.04e-06
CDC25C	-1.02205	4.44e-05
PALM	-1.0229	0.00155352
PXMP4	-1.02499	3.61e-07
SYTL1	-1.02517	9.67e-07
BIK	-1.02536	8.71e-05
CEACAM4	-1.02596	0.00798602
KIAA1614	-1.02737	0.00833116
RP1-170O19.14	-1.02767	0.0062017
RNASE1	-1.02854	0.000289077
ATP2B4	-1.02997	1.17e-29
BAIAP2-AS1	-1.0311	3.16e-21
ORAI3	-1.03317	1.95e-14
SLC25A35	-1.03456	0.00014382
S100A4	-1.03489	7.23e-19
NCKAP5L	-1.04255	0.000102215
ANKRD35	-1.04312	3.09e-10
STPG1	-1.04406	0.000285646
FAM65B	-1.04418	0.000260033
CCDC121	-1.04584	0.00592476
RAB3C	-1.04673	5.07e-07
C16orf93	-1.05044	2.16e-05
TBC1D10A	-1.05131	7.84e-05
PRAM1	-1.05365	1.06e-07
FRAT1	-1.06078	4.57e-09
PDE7B	-1.0635	3.02e-08
FMO5	-1.06569	4.36e-07
RNASE6	-1.0667	9.31e-05
SESN3	-1.06695	5.24e-36
42795.1	-1.07022	5.83e-13
SIGIRR	-1.0723	7.33e-13
MS4A3	-1.07488	1.76e-24
PDCD4	-1.07577	1.6e-19
DBP	-1.0766	1.34e-05
SLC46A3	-1.07662	7.48e-06
GSDMC	-1.07911	0.000140247
NCALD	-1.08232	8.1e-06
PTGES3L-AARSD1	-1.08487	2.7e-07
EPHA1	-1.08678	0.000196073
ABHD17AP5	-1.0872	0.0002887
FAM135B	-1.08976	7.55e-08
ITGA6	-1.08995	1.22e-13
RALGPS2	-1.09028	4.94e-05
DHRS9	-1.09051	5.61e-34
CAV1	-1.09353	0.000679623
KIAA1161	-1.0942	0.00532898
MEGF9	-1.0951	5.89e-28
KLHL24	-1.09971	1.25e-07
SLC6A11	-1.10127	0.00226975
ZNF439	-1.10651	1.57e-08
CLEC12A	-1.10788	4.68e-08
KCNA3	-1.10869	3.81e-05
SUSD3	-1.1108	4.43e-09
BSPRY	-1.11615	0.00707398
CSGALNACT1	-1.12476	0.0036509
RTKN2	-1.12725	0.00507065
RCAN3	-1.13366	2.72e-09
TMEM107	-1.13604	0.00854595
PPOX	-1.1384	2.14e-06
C9orf139	-1.14249	4.05e-07
FZD2	-1.14451	2.63e-07
CBX7	-1.14577	2.38e-08
RGS18	-1.14662	5.99e-20
TGM5	-1.15137	2.22e-10
ENHO	-1.15642	0.000333291
S100A9	-1.15697	1.24e-53
HYDIN2	-1.15759	0.00217053
SLITRK5	-1.16431	1.48e-09
RNASE3	-1.16813	4.29e-05
ABTB1	-1.16882	1e-07
TMEM56	-1.17371	0.00547942
SPEF2	-1.17375	2.63e-08
RP11-1D12.2	-1.17504	7.41e-07
HYDIN	-1.17609	0.000791051
EPOR	-1.1764	0.000273295
ATP8B1	-1.18112	0.000589519
CA11	-1.18421	0.00269576
RP11-324D17.1	-1.18482	5.39e-08
LPAR5	-1.18536	0.00600731
ACKR2	-1.18556	0.00657194
RP11-43F13.3	-1.19513	0.00885679
RP11-84C10.2	-1.21109	2.59e-07
ATP8B3	-1.21459	1.9e-23
ACSF2	-1.21485	7.17e-07
GPR82	-1.21507	0.000779402
NIPAL3	-1.21889	1.73e-20
RP11-620J15.3	-1.21922	1.8e-12
TMEM105	-1.22379	6.92e-11
GIPR	-1.22845	0.000354132
CCNG2	-1.238	1.22e-06
CTB-133G6.1	-1.24857	2.61e-05
MYCBPAP	-1.25426	0.000517421
SERPINB8	-1.25435	2.95e-60
NEIL1	-1.25438	0.000426372
CEBPE	-1.26249	0.00181829
BRSK1	-1.26649	0.000458239
HGF	-1.26826	0.00122681
TRPC5OS	-1.26882	0.00810507
FIBCD1	-1.27084	0.00113077
RP11-930P14.1	-1.2794	0.00580352
RP11-479O9.4	-1.28087	0.0037897
FAM212A	-1.28102	4.81e-07
LPAR4	-1.28208	0.000762203
KIF3C	-1.28469	1.41e-09
C6orf165_2	-1.28527	0.00701075
AP003774.4	-1.30688	0.00400362
VIPR1	-1.31047	0.000464916
C16orf74	-1.32003	1.1e-08
C10orf91	-1.32142	4.42e-05
PCSK4	-1.32557	0.000946596
MIEF2	-1.33038	2.72e-05
VAT1L	-1.33468	2.07e-12
CSPG4	-1.33581	0.00026775
SIM1	-1.34136	0.000356978
KIAA1107	-1.34545	0.000285499
POU4F2	-1.34977	5.91e-11
RP11-432J24.3	-1.35133	6.54e-05
EPHA1-AS1	-1.35368	0.00691812
CREB3L3	-1.35696	0.00355072
PINK1	-1.36194	1.24e-19
SPNS3	-1.36509	1.33e-09
RAB37	-1.38771	4.72e-05
NEURL1B	-1.38929	7.13e-13
B3GNT7	-1.3943	6.3e-26
COL9A3	-1.39634	7.83e-06
NUDT7	-1.39719	9.86e-14
S100A8	-1.41208	4.46e-31
GCHFR	-1.41467	0.000509045
FBXO36	-1.41474	0.00611508
SERPINB10	-1.41778	2.45e-34
SPNS2	-1.42637	1.88e-08
CTD-2231E14.8	-1.42953	1.79e-31
PADI2	-1.43539	2.69e-14
YPEL3	-1.46011	0.000357084
NLRP1	-1.47586	0.00082576
GNG7	-1.47966	3.96e-08
METTL7A	-1.49162	1.29e-06
RP11-712B9.2	-1.503	0.00118118
LDHD	-1.5243	0.00292338
GPA33	-1.55295	6.64e-09
YPEL2	-1.55488	3.9e-10
ESRRB	-1.55577	0.00604373
S1PR5	-1.55861	0.00846109
CDA	-1.59551	7.95e-05
SULT1B1	-1.62027	0.000781406
DLG2	-1.62756	0.00855552
NAALADL2	-1.62932	0.00307188
PLB1	-1.64392	4.92e-32
C1orf186	-1.64661	0.00106093
SLC40A1	-1.66687	4.28e-10
DEPTOR	-1.67399	6.6e-05
LLfos-48D6.2	-1.67595	0.00403034
CX3CR1	-1.68678	1.54e-32
TMOD1	-1.69841	9.94e-14
CEACAM6	-1.71195	8.48e-07
AC105402.4	-1.7306	0.00925515
CXCR2	-1.73656	3.92e-29
LGALS12	-1.749	7.54e-07
B3GALT4	-1.78613	0.00598902
RP11-480I12.5	-1.78632	2.45e-09
LINC00051	-1.92212	0.00949282
SERPINB2	-1.96421	5.32e-48
AC069368.3	-2.0126	0.00292852
C1QTNF3-AMACR	-2.05594	9.3e-05
RP11-120M18.2	-2.39435	0.000228349
UBE2F-SCLY	-2.49798	0.000271425
RP4-734P14.4	-3.18572	7.06e-06

## Sheet: HhEth1vsMock
Gene ID	log2FoldChange	padj
CXCL10	11.8578	0
CCR7	10.8312	3.67e-153
CXCL11	10.6584	5.74e-216
CCL8	10.085	1.94e-133
CCL22	9.33431	0
LAMP3	9.26834	2.96e-152
COL5A3	9.19929	2.79e-116
CRTAM	9.1938	3.72e-83
WFDC21P	9.12392	7.27e-115
CCL4	8.90386	4.1e-121
NR4A3	8.78423	1.56e-92
EGR3	8.6607	1.23e-122
TNIP3	8.52424	7.93e-79
LTA	8.51134	7.87e-104
GBP1	8.41345	1.3e-176
BIRC3	8.27003	0
IFI44L	8.2604	0
CCL4L2	8.04262	1.46e-104
CD274	7.94079	2.51e-90
HEPHL1	7.86915	2.01e-67
SSTR2	7.72795	3.3e-67
ENPP2	7.71526	1.22e-103
CFH	7.70328	8.71e-73
THBS1	7.69508	1.25e-238
SLC1A2	7.66586	5.87e-68
VGLL2	7.57242	2.74e-50
FAM131C	7.52006	3.11e-48
GBP1P1	7.51608	5.39e-72
IL4I1	7.46334	0
CXCL9	7.4629	9.53e-55
ISG20	7.4327	1.08e-218
PLAT	7.36624	5.47e-71
IRF4	7.34305	1.98e-83
OLFM2	7.33462	1.77e-81
EGR2	7.31321	7.83e-115
CCL3	7.28895	8.08e-194
CCL24	7.28726	1.8e-76
RGS1	7.23629	9.17e-277
IFIT3	7.21404	0
ETV7	7.20051	2.32e-102
CCL1	7.19387	1.32e-47
NWD2	7.16021	3.14e-49
IFIT2	7.15512	0
IFIT1	7.14966	0
CSF1	7.05213	6.14e-216
ALPP	7.04243	0
SLITRK3	7.02341	4.3e-43
SAMD4A	6.95384	9.67e-89
FST	6.9434	9.28e-47
TACSTD2	6.90612	1.02e-35
AIM2	6.90071	1.45e-68
S1PR1	6.88469	2.09e-48
ALPPL2	6.8405	6.76e-102
CEMIP	6.83281	2.21e-57
GBP4	6.80211	0
TRAF1	6.78057	0
VCAM1	6.77951	2.32e-43
PRRX1	6.75124	6.87e-44
EBI3	6.72389	3.24e-89
LINC01055	6.68977	4.28e-36
CCL13	6.68739	4.22e-53
RP11-527N22.1	6.67215	4.05e-93
ATP1A2	6.66094	1.71e-36
EGR4	6.65589	1.43e-67
TMCC3	6.62875	1.24e-49
SNAP25	6.60679	2.94e-52
CLCF1	6.58407	1.13e-220
IFI44	6.54519	0
CCL3L3	6.48376	8.89e-84
AQP9	6.47576	6.06e-48
EPSTI1	6.4196	0
MX1	6.41417	0
FLT1	6.40646	6.05e-46
GMPR	6.36862	2.53e-129
SEMG2	6.36588	5.43e-34
FAM20A	6.35175	2.05e-37
RP1-90J20.8	6.34934	4.74e-39
USP18	6.34579	0
AC104654.2	6.3206	3.17e-47
TNFRSF9	6.31655	4.77e-191
CD80	6.31296	4.05e-56
CCL20	6.23836	1.67e-70
LIMS2	6.21848	1.81e-41
ATF3	6.2173	4.34e-212
STAP1	6.19092	4.26e-93
OASL	6.16619	0
CD83	6.14609	0
XCL1	6.14548	9.33e-39
ZBP1	6.12297	1.45e-30
AC004988.1	6.11233	1.11e-38
IFITM1	6.1037	0
CCR4	6.09045	2.32e-45
STAT4	6.06796	4.85e-52
HLA-DPB2	6.04655	4.42e-28
TNFSF18	6.04271	4.89e-34
IL2RA	6.0112	1.02e-31
TDO2	5.98765	1.96e-129
SERPING1	5.9745	4.57e-82
RSAD2	5.95746	0
TGM2	5.94644	9.28e-78
IL15RA	5.94564	5.34e-173
GBP5	5.94408	0
RP11-503N18.1	5.93004	2.38e-36
NEXN	5.89291	3.1e-166
CTGF	5.88575	1.04e-40
ALPK2	5.86678	8.06e-40
PAX5	5.85056	3.84e-246
CD300E	5.83362	5.67e-37
HESX1	5.78276	1.54e-115
IL17RB	5.77367	2.78e-57
IL1RN	5.76735	0
MROH9	5.76155	1.13e-24
SLAMF7	5.7582	8.53e-106
BATF2	5.75524	1.6e-191
CAMK2N1	5.74152	4.23e-28
LILRA6	5.74092	2.25e-116
DNAAF1	5.73915	1.1e-25
CCL2	5.73599	0
C2orf91	5.73597	1.59e-28
CBR3	5.71954	1.68e-117
NR4A1	5.70072	1.24e-94
AKAP12	5.66267	4.35e-61
TRIM31	5.64248	8.23e-29
SH3RF2	5.63896	6.4e-25
OAS2	5.63079	0
RP11-10J5.1	5.62292	5.89e-29
BDKRB2	5.62078	7.21e-32
ULBP1	5.60262	7.7e-248
CSRP2	5.60025	1.09e-39
TNFSF4	5.58449	2.76e-106
BACH2	5.55459	1.57e-33
CXCR5	5.55202	5.03e-26
SLC41A2	5.52574	5.51e-96
IL12A	5.51641	4.81e-56
ESPNL	5.50361	1.37e-22
RP4-665N4.8	5.49995	4.13e-21
IL27	5.49055	7.64e-26
IFI27	5.49047	0
HMOX1	5.48953	0
CAPN8	5.45702	5.9e-25
ISG15	5.45511	0
RIN2	5.44683	8.06e-123
ROR1-AS1	5.4454	4.01e-20
CTD-2552K11.2	5.42847	3.18e-20
ADAM19	5.40335	2.07e-61
CACNA1I	5.39844	5.37e-23
IFI6	5.39138	0
PDGFRL	5.37476	2.96e-115
C1QTNF1	5.3726	3.05e-22
TNFAIP6	5.37119	7.59e-33
RDH8	5.36749	2.24e-20
IFIT5	5.36468	2.03e-252
NRCAM	5.36251	1.5e-53
OAS3	5.34842	0
RGAG1	5.34353	1.26e-20
HS3ST5	5.34233	3.23e-26
COL4A2-AS2	5.33994	1.22e-20
RP11-369E15.2	5.3145	1.04e-22
MAMLD1	5.3078	4.31e-86
TMEM140	5.30065	9.01e-43
RP11-367F23.2	5.27938	1.28e-19
PTCHD4	5.26244	9.52e-45
RP1-15D23.2	5.25729	4.93e-21
MSI1	5.25237	2.68e-21
DDX58	5.23656	0
C12orf79_1	5.21759	6.27e-102
IL7R	5.21087	0
RAET1K	5.20043	3.88e-43
BCAS1	5.19784	1.61e-23
IL9	5.19471	1.79e-18
SOCS1	5.19304	4.61e-46
OCSTAMP	5.19243	2.28e-20
RP11-662I13.2	5.18414	4.89e-21
ADCY8	5.16589	9.24e-28
TNFSF10	5.15477	0
PRKCDBP	5.14576	5.6e-62
EPHA7	5.14132	2.37e-111
HELZ2	5.13834	0
RAMP1	5.1342	7.81e-27
TIE1	5.13278	3.28e-21
ARHGAP20	5.13091	6.2e-75
MMP12	5.12845	1.95e-27
ART3	5.12707	1.32e-27
RND3	5.11961	1.88e-191
CYR61	5.11856	1.22e-55
ABCG1	5.11348	5.84e-56
LINC01010	5.11163	8.79e-20
IFIH1	5.11074	0
CLCA3P	5.09686	6.89e-19
CCL17	5.09538	3.19e-25
NKAIN1	5.07914	2.07e-63
HRASLS2	5.07314	5.15e-18
CYP19A1	5.07105	3.16e-136
ENTHD1	5.06733	6.35e-18
BCL3	5.06666	5.51e-141
MDGA1	5.06353	2.33e-57
DUSP5	5.05673	1.37e-300
MGLL	5.03835	5.51e-252
FXYD6	5.03687	1.69e-51
APOBEC3A	5.03181	6.22e-29
XIRP1	5.03099	3.21e-18
BTG2	5.01161	2.55e-145
PTH1R	5.00555	6.14e-21
KCNS2	5.00207	2.5e-17
SIGLEC1	4.98283	0
IFI16	4.97706	0
OSM	4.97246	2.36e-78
APOD	4.96461	2.35e-18
OAS1	4.96389	0
IL32	4.96137	1.34e-24
EGR1	4.94824	2.66e-165
TRBC2	4.93718	1.47e-13
GADD45G	4.93549	3.28e-27
LINC01050	4.93325	9.41e-18
IFNB1	4.92149	4.52e-25
IL6	4.92117	5.88e-20
BTC	4.9203	3.24e-26
IRF6	4.91788	5.96e-20
CD226	4.90439	6e-75
RP5-858L17.1	4.90077	5.27e-57
IGFBP3	4.89036	0
TMEM171	4.88922	6.57e-50
CCRL2	4.88361	4.67e-47
NIPAL1	4.88256	6.47e-25
MAS1	4.88113	7.73e-25
IDO1	4.87785	5.84e-21
RP11-65J21.3	4.872	2.35e-18
RP1-50J22.4	4.83096	4.17e-15
HERC5	4.82453	0
KLK7	4.82422	9.17e-16
SAMD9L	4.81119	0
PHOSPHO1	4.81049	6.01e-22
SHROOM3	4.80639	2.73e-24
DFNB31	4.79802	8.72e-78
ICAM1	4.79553	0
RP11-1080G15.1	4.78895	6.38e-23
IL15	4.78893	5.04e-26
FOXA1	4.78738	4.97e-22
IGHE	4.78501	3.62e-16
IFITM3	4.78162	0
BCL2A1	4.76833	2.28e-150
ST6GALNAC2	4.76676	5.42e-45
UBE2L6	4.76585	0
AC015969.3	4.75897	2.79e-15
APOL3	4.7516	1.28e-43
FGF2	4.74211	3.17e-47
HSPA12A	4.73455	3.45e-19
FAM110B	4.73363	6.7e-131
STON2	4.73328	4.13e-25
TMEM114	4.73106	1.99e-14
CHST1	4.72785	1.42e-15
RP11-701P16.5	4.72695	5.43e-17
DHX58	4.72077	0
ASTL	4.72058	2.31e-17
RGL1	4.71876	0
PARP14	4.71731	0
HAO2	4.70861	8.56e-17
FLJ13224	4.69724	5.35e-23
LILRB3	4.6848	1.48e-63
ACTA2	4.68103	3.9e-18
HEPH	4.67234	3.91e-20
CMPK2	4.67158	0
RP11-102K13.5	4.66819	3.15e-24
GCNT4	4.662	8.18e-25
AC003958.2	4.64694	2.58e-14
USP30-AS1	4.6421	6.84e-16
GFPT2	4.64095	1.18e-39
DIRC3	4.64064	6.04e-17
CCL7	4.63579	1.21e-24
VTN	4.63487	6.34e-18
IL1B	4.62322	2.71e-91
GATA6	4.62294	4.92e-35
CNGA1	4.61803	4.12e-20
RP11-1055B8.3	4.60671	8.21e-16
GBP2	4.60543	0
CAMK1G	4.59131	5.13e-15
LGMN	4.58511	4.17e-61
FSD1L	4.58445	1.25e-148
EDNRB	4.58395	3.72e-59
DDO	4.58103	1.26e-24
RP11-134L10.1	4.58069	1.48e-14
NRP2	4.57881	1.08e-123
CRLF2	4.57341	6.26e-76
NRIR	4.56804	3.04e-213
NPR1	4.56777	1.27e-38
APOL1	4.56715	0
GS1-600G8.5	4.56282	1.86e-14
IFI35	4.5614	0
SERPINB9	4.56061	1.11e-19
RP11-26L20.3	4.54472	2.5e-13
ODF3B	4.5369	1.42e-166
SERPINE1	4.53486	1.97e-18
GBP7	4.52862	1.96e-16
MAFB	4.52835	0
42982	4.523	2.65e-46
UNQ6494	4.51912	2.01e-13
PPM1K	4.51349	0
AC012363.4	4.50933	4.97e-25
ETV3L	4.4977	3.09e-17
SGK1	4.49009	1.84e-224
PMP22	4.4856	3.49e-50
HERC6	4.48222	0
MYOF	4.48017	0
EXOC3L1	4.47988	1.94e-20
FOXF1	4.47244	5.07e-42
LRFN5	4.47149	9.97e-22
SOX3	4.46998	1.37e-17
RP11-292E2.1	4.46828	3.19e-13
KCNQ2	4.46349	5.49e-16
RP13-143G15.4	4.45886	2.85e-29
RASAL1	4.45482	6.97e-25
EHF	4.45312	1.25e-15
LBH	4.45153	1.4e-122
TNFRSF18	4.43503	1.43e-19
ALDH1A2	4.42832	3.26e-66
WWTR1	4.42491	1.57e-61
AF127936.5	4.42381	2.41e-19
RP11-326I11.4	4.42354	2.61e-15
LY6E	4.42193	0
GALNT18	4.42048	2.12e-18
TNK2-AS1	4.41814	4.8e-17
ALPI	4.41215	1.65e-13
IGF2	4.39948	9.49e-15
RP11-202G18.1	4.39448	4.73e-21
SEMA5B	4.39183	1.08e-15
LAMB1	4.38913	1.39e-67
HAPLN3	4.38648	2.77e-76
PLA2G7	4.38587	8.99e-30
POPDC3	4.3818	4.91e-22
LUCAT1	4.38165	8.62e-113
SAT1	4.38159	0
SEMG1	4.38144	1.09e-22
MYH7	4.38069	1e-12
HUNK	4.37278	1.21e-23
MCAM	4.37235	2.4e-28
JPH4	4.36437	2.06e-16
RP11-705O24.1	4.36421	4.52e-12
KCNK3	4.36306	2.67e-12
LMCD1	4.35749	4.48e-14
IGSF1	4.35582	1.9e-72
IRF7	4.35578	0
GEM	4.35505	4.77e-37
EXT1	4.34682	1.65e-156
RP11-203E8.1	4.33915	1.5e-12
MARCKS	4.3315	0
MX2	4.31457	0
RP11-367G18.1	4.3092	5.17e-28
ACHE	4.29678	1.38e-12
PLEKHA4	4.29172	2.07e-143
TRIM22	4.28847	0
RP11-157D23.2	4.28729	7.62e-28
TLR3	4.28378	1.92e-13
KIR2DL4	4.2829	9.57e-59
TNFAIP3	4.27658	0
EFNA1	4.27406	2.16e-12
RP11-384O8.1	4.26537	1.62e-14
ACSM5	4.26521	2.09e-17
MGC16275	4.25944	2.35e-20
CD40	4.25885	1.44e-203
TBC1D4	4.25608	1.96e-165
LINC00607	4.25428	6.89e-15
AXL	4.2538	0
AMOTL2	4.24848	4.43e-47
IFNL1	4.24634	1.68e-12
VSTM2L	4.23717	2.64e-15
RP11-10L7.1	4.23136	3.86e-12
TNC	4.22748	4.08e-17
MMP13	4.22618	2.18e-13
ETNK2	4.22594	1.11e-15
SGPP2	4.22449	1.53e-15
RP11-519G16.3	4.22115	4.61e-15
NT5E	4.21998	1.38e-154
MAP2	4.219	7.83e-15
SELL	4.21628	2.4e-23
TREML3P	4.20342	3.1e-22
PRCD	4.20192	2.49e-12
TCN2	4.18649	9.94e-45
HMGB1P11	4.18318	1.89e-10
SCUBE2	4.18077	3.1e-23
DUSP4	4.17173	8.84e-293
FAS	4.17111	1.9e-38
DDIT4L	4.17013	2.5e-164
C3AR1	4.16849	1.1e-135
LINC00598	4.16475	5.35e-13
RP11-162J8.3	4.15636	5.2e-11
RP11-625I7.1	4.15387	1.52e-11
STX11	4.15016	5.2e-178
ARNTL2-AS1	4.14939	3.23e-11
KB-1507C5.4	4.14924	7.81e-20
NKX2-2	4.14814	2.12e-11
PTX3	4.13324	1.14e-153
RP11-403B2.10	4.12947	3.71e-11
EMP1	4.10905	1.03e-88
BX255923.3	4.10694	3.58e-31
CTB-151G24.1	4.09278	3.13e-10
SLC18A3	4.09117	5.29e-11
RP11-443P15.2	4.08812	2.45e-49
LILRA5	4.07957	3.28e-25
RP3-508I15.19	4.07884	1.65e-27
MIR503HG	4.07211	9.19e-31
RNF213	4.07205	0
NLGN1	4.06182	8.3e-15
OSMR	4.05657	1.86e-20
ATP5A1P8	4.05386	4.03e-10
CASK	4.05366	1.86e-26
SLAMF8	4.04818	1.81e-263
LINC00970	4.04331	7.87e-11
ADPGK-AS1	4.03714	2e-80
FGF10	4.03546	7.57e-11
OPTN	4.03297	0
GNG12	4.03259	3.68e-35
CTD-2020K17.1	4.03248	5.58e-100
DLEU7-AS1	4.01036	3.41e-56
PXDC1	3.99892	1.73e-50
HES1	3.99572	4.33e-13
RP11-273G15.2	3.99364	1.67e-11
ZNF608	3.98779	2.76e-12
SPOCD1	3.98275	4.08e-87
MAFF	3.9814	3.11e-39
CYP26B1	3.9752	2.81e-11
IL10RA	3.97367	0
FBN1	3.97196	2.56e-115
AC114730.2	3.97101	3.52e-12
JUP	3.97074	8.71e-263
AC108142.1	3.96629	9.85e-17
PRR5L	3.96057	2.08e-50
SP110	3.94992	0
CREB5	3.94676	1.15e-17
RP11-1036E20.7	3.94661	3.15e-18
SAMD9	3.94637	4.11e-225
WI2-1896O14.1	3.92676	3.38e-12
TRIM69	3.92384	1.49e-171
OTOGL	3.92229	8.24e-11
SSUH2	3.9202	4.04e-12
OTOF	3.91965	7.17e-31
TRAF5	3.9185	3.83e-23
CTB-58E17.1	3.91813	4.43e-88
RP11-1151B14.4	3.91164	2.41e-12
EPHB2	3.90431	2.19e-66
CLDN19	3.9021	2.82e-10
UBASH3A	3.90152	5.62e-10
NCF1	3.89801	4.73e-199
GGTA1P	3.8937	4.02e-21
RP11-370F5.4	3.88614	2.17e-10
LPPR4	3.87385	2.03e-16
PNMA2	3.87226	9.78e-53
RP11-856M7.6	3.87207	8.21e-11
MEP1B	3.87081	4.48e-11
SPSB1	3.86937	1.6e-131
COL4A2	3.86677	3.54e-110
PARP9	3.86636	0
NPR3	3.86089	2.65e-16
STAT1	3.85916	0
PLEKHA6	3.85864	3.73e-42
RP1-71H24.1	3.85427	6.22e-13
RRAD	3.85081	5.1e-15
SLC14A2	3.84607	3.14e-12
LINC01588	3.84435	2.01e-54
FGD2	3.84246	0
TVP23A	3.84186	4.63e-12
HOMER1	3.84183	5.92e-214
RP11-624C23.1	3.83613	6.76e-17
DCSTAMP	3.83465	3.46e-19
SFRP4	3.82841	1.52e-11
DUSP1	3.82797	1.64e-83
LINC01539	3.8235	1.14e-10
CHRNA6	3.82093	2.37e-31
MAGEA11	3.82081	3.87e-09
SDS	3.81697	1.25e-44
ADAMDEC1	3.81606	0
CDKN1A	3.81604	1.64e-200
F5	3.81493	1.57e-14
KLK10	3.81142	3.7e-10
NFE2L3	3.80348	1.98e-197
JHDM1D-AS1	3.79458	8.82e-15
HLA-DPA3	3.79414	2.54e-09
CHST7	3.79271	4.22e-39
PLSCR1	3.79118	0
TRIB1	3.78024	2.05e-226
INHBA	3.77328	1.5e-10
CCDC60	3.77278	3.02e-15
HLA-DOA	3.77212	1.01e-09
DHRS3	3.7721	1.86e-48
SOCS3	3.76697	2.45e-95
PLA1A	3.76643	1.27e-14
GPR158-AS1	3.76538	5.17e-11
NETO1	3.76348	3.98e-11
NEURL3	3.76096	7.9e-10
LINC00158	3.75606	3.36e-09
IL13	3.75591	9.06e-10
TNF	3.7544	2.53e-253
CCM2L	3.75322	7.38e-12
CTB-61M7.1	3.74689	6.4e-12
KIAA1549L	3.74597	7.4e-13
FNDC1	3.74274	1.52e-11
SOCS2	3.73945	1.86e-41
CD69	3.73869	1.38e-10
TTN	3.73847	9.29e-21
ACSL1	3.73835	0
RP11-242J7.1	3.73782	5.11e-09
SLC9A9	3.73776	1.7e-67
SLC6A12	3.73611	4.94e-37
OLFML2B	3.72533	2.78e-57
PARP12	3.72384	0
RP11-667K14.3	3.72274	2.88e-09
P2RX7	3.71833	7.42e-55
HEG1	3.7182	1.36e-286
MAML2	3.71496	3.37e-152
APOBEC3H	3.71358	1.78e-17
LGALS3BP	3.71294	0
MISP	3.70178	6.93e-11
PDCD1LG2	3.70096	3.27e-20
PSD	3.69736	3.68e-27
CTD-2095E4.5	3.69603	4.96e-09
NCF1C	3.68983	1.46e-134
BLNK	3.68731	3.06e-45
KRT17P1	3.67969	4.08e-29
ARC	3.67686	4.67e-21
RHOH	3.67582	5.01e-16
LRRC32	3.67459	5.77e-10
LOXL4	3.67395	2.53e-31
AC009950.1	3.67106	2.51e-51
LAD1	3.67074	4.25e-09
ERICH3	3.67027	4.21e-10
SCUBE3	3.66684	1.1e-27
AK8	3.66602	3.13e-13
C9orf147	3.66395	4.01e-28
ANO7P1	3.66244	3.48e-24
RP5-1071N3.1	3.66227	1.55e-08
TNFSF15	3.65819	7.18e-17
TAP1	3.65602	0
GJA5	3.65312	1.81e-09
APOL2	3.65207	0
DNAI2	3.65059	8.77e-09
LAG3	3.64956	7.9e-18
SECTM1	3.6489	1.16e-181
NCF1B	3.6482	1.73e-87
TMEM200A	3.64404	3.77e-17
DPP4	3.63841	2.97e-12
ENOX1	3.63707	1.12e-42
TRIM5	3.63219	0
PARP10	3.63198	1.36e-221
TIMD4	3.62685	5.66e-09
C1orf95	3.62544	7.26e-18
RP13-314C10.5	3.62387	1.3e-09
RP3-508I15.14	3.62062	1.53e-114
NCOA7	3.61993	0
CTA-384D8.34	3.61972	1.68e-08
CLEC19A	3.61739	4.05e-08
CFL1P1	3.61499	2.2e-10
GGT5	3.60718	1.14e-16
TRBVB	3.59242	2.73e-08
SPHK1	3.58913	7.97e-194
TNFSF13B	3.58815	3.51e-238
WARS	3.58211	0
RP11-145M4.1	3.57861	5.23e-08
ADM	3.57794	1.99e-25
KDM6A	3.57681	9.12e-13
RP11-467L13.5	3.57462	2.16e-10
HAS2	3.56962	1.54e-08
TRBV27	3.5682	1.96e-08
PLXNC1	3.56814	8.93e-84
TMEM255A	3.56766	9.6e-54
C10orf10	3.56128	3.01e-27
FFAR2	3.56108	1.05e-19
COL11A1	3.5589	3.8e-09
CSRNP1	3.55854	8.85e-277
LIFR	3.55742	4.06e-09
ATP10A	3.5547	0
LINC-PINT	3.54769	1.35e-23
TEX14	3.54552	5.03e-18
C5orf56	3.54238	1.45e-91
NPPC	3.53898	2.74e-08
WNT1	3.53877	1.15e-08
TRABD2A	3.5377	4.35e-46
FMO1	3.53599	3.54e-08
EPB41L1	3.53222	2.97e-68
TRIM34	3.53122	3.39e-112
RP5-1195D24.1	3.52998	1.18e-08
AREG	3.52918	8.1e-12
EGF	3.52838	6.35e-15
CD24	3.52782	1.01e-24
DNAI1	3.5271	1.11e-08
RP11-7F17.7	3.52336	9.52e-08
NBPF7	3.52032	4.41e-08
EMX1	3.51753	8.63e-09
HAS3	3.51642	1.65e-67
CABP1	3.5146	1.67e-15
RP11-145M4.3	3.51234	9.43e-08
ANXA3	3.51177	1.95e-16
SYT7	3.50579	5.74e-09
COLEC12	3.50233	1.36e-73
CTD-2631K10.1	3.50183	1.11e-10
PTGES3P1	3.50156	1.53e-08
XAF1	3.50122	0
RAB30	3.497	3.86e-20
RP11-12M9.4	3.49603	6.15e-08
RP11-751H17.1	3.49463	1.28e-07
PTRF	3.49445	3.35e-11
HLA-F	3.49226	5.63e-254
RP11-85I21.1	3.49213	6.76e-08
RP11-1C8.4	3.49103	3.17e-08
AC093375.1	3.48943	2.88e-09
C3orf52	3.48681	4.25e-11
RP11-369E15.1	3.4849	5.12e-35
FERMT2	3.4742	2.01e-48
IL10	3.46704	2.6e-09
STAT2	3.46583	0
PDGFA	3.46428	5.3e-54
SPINT2	3.46032	4.42e-78
RP11-213H15.4	3.46022	3.95e-08
RHBDL3	3.45951	2.32e-15
VWA3B	3.45806	1.87e-10
CXCL2	3.45633	4.63e-17
SNAI3	3.45583	2.64e-82
LAP3	3.45324	0
OLR1	3.45205	3.07e-11
ITGB3	3.45084	5.62e-12
STARD4	3.45054	0
GPR183	3.44985	0
RAET1L	3.44667	2.72e-08
ELL2P1	3.44247	1.76e-07
RP11-58E21.3	3.44129	3.39e-82
AC079325.6	3.44075	4.37e-09
CPNE4	3.44058	3.91e-26
RP11-456K23.1	3.43815	1.41e-08
KLHL41	3.43567	1.79e-10
RP11-958F21.1	3.4344	1.99e-07
GATA6-AS1	3.42964	7.95e-08
EIF2AK2	3.4285	0
RP11-401P9.6	3.42705	5.89e-31
IDO2	3.42623	8.25e-09
GBP3	3.42302	3.43e-163
CAPN11	3.42226	9.03e-08
XCL2	3.41822	2.91e-11
PMCH	3.40941	1.46e-07
NAMPTP1	3.39919	2.66e-30
C1QB	3.39873	3.57e-21
APOBEC3G	3.39863	3.88e-270
EID3	3.39732	6.01e-09
C19orf66	3.39437	0
ACOXL	3.38977	4.38e-10
KLHDC7B	3.38935	1.09e-07
CXCL12	3.38742	2.39e-15
FOXO1	3.38396	1.02e-54
FN1	3.3839	9.34e-193
CTD-3247F14.2	3.37249	2.98e-07
RP3-331H24.5	3.36782	4.23e-07
RTP4	3.36571	3.17e-148
ULBP2	3.36554	5.53e-156
SLC9A7	3.36483	1.49e-75
CFB	3.36352	7.46e-20
LSR	3.36305	5.14e-10
NINJ1	3.363	1.15e-275
IGF1	3.36282	1.9e-13
FTH1P8	3.35993	3.97e-10
ELOVL7	3.35854	1.56e-32
CRIM1	3.35668	6.47e-71
FAM162B	3.34996	2.39e-07
CEACAM1	3.34734	7.53e-12
HMGB1P17	3.34649	1.8e-07
KIF19	3.34548	2.35e-07
RP11-574H6.1	3.33427	3.26e-07
CTC-236F12.4	3.334	1.61e-07
TSPAN18	3.33087	6.58e-08
ARL4C	3.32467	1.73e-22
DTX1	3.32221	2.48e-07
RP11-290F5.1	3.31241	1.6e-07
CD34	3.31175	2.51e-09
PTGIR	3.31091	8.46e-36
CLEC4E	3.30859	4.39e-09
CTD-3065J16.6	3.30648	3.72e-14
SYN1	3.2996	9.14e-15
RP11-369E15.4	3.29763	1.46e-90
MREG	3.29573	1.05e-52
SPATC1	3.29308	1.82e-24
IER3	3.29258	1.67e-13
DDX60	3.29221	0
RP11-38L15.3	3.29142	1.38e-09
FFAR3	3.29011	5.81e-08
ZC3H12C	3.28961	3.28e-65
RP11-1260E13.4	3.28905	1.63e-10
RP4-641G12.3	3.28876	9.84e-07
G0S2	3.28861	3.56e-119
CACNA1A	3.2886	4.49e-23
N4BP2L1	3.28843	1.35e-129
AP000640.2	3.28775	2.91e-07
SLC26A11	3.28744	3.67e-31
FAM83F	3.28737	2.08e-07
ST3GAL5	3.28417	3.92e-186
LINC01336	3.28309	3.55e-07
FASLG	3.2817	3.14e-07
GCH1	3.27907	1.86e-180
RP11-95M15.1	3.27819	2.74e-07
SPOCK2	3.2767	3.84e-19
APOBEC3F	3.27615	2.27e-71
CICP27	3.27583	6.16e-07
SLC25A25	3.2697	3.48e-146
NABP1	3.26559	3.03e-172
MSC	3.26251	2.72e-168
RP4-665N4.4	3.26041	6.15e-08
PLCL2-AS1	3.25511	9.25e-07
SOD2	3.25383	0
FENDRR	3.24991	6.56e-08
SPATA31D1	3.24601	5.66e-07
PCDH17	3.24566	2.03e-16
CD28	3.24389	8.14e-07
RASGEF1B	3.243	3.35e-12
CADPS2	3.24248	9.52e-08
NEU4	3.24248	1.89e-10
RP11-469A15.2	3.24137	9.66e-07
MATN2	3.23828	7.62e-48
BTBD16	3.23805	1.17e-06
NCCRP1	3.23505	1.54e-07
CNKSR3	3.23439	3.9e-104
LINC00520	3.23256	6.76e-07
GRIN3A	3.2267	1.64e-43
AC002480.5	3.22562	6.85e-07
SLC2A12	3.22494	2.77e-08
HCG4	3.21611	1.19e-07
FRMD7	3.21134	1.15e-06
ADRA1B	3.21134	4.34e-10
SEC16B	3.20951	3.34e-103
BMP6	3.20806	2.91e-14
DUSP8	3.20728	8.93e-18
TUBB2A	3.20073	2.52e-38
DRC1	3.20054	1.02e-11
LINC01506	3.19856	1.11e-07
HES4	3.19749	1.24e-09
MIR22HG	3.19688	4.81e-45
RFTN1	3.18931	1.74e-217
ANXA13	3.18814	1.19e-06
RP11-418J17.3	3.18671	1.79e-06
CCR6	3.18637	1.99e-06
SPTA1	3.18612	9.73e-35
F3	3.18598	3.65e-115
SUSD4	3.18491	7.18e-07
TNFRSF4	3.18446	5.31e-07
CCL26	3.1844	7.5e-08
KRT17	3.18359	3.01e-07
MYO1B	3.18232	4.74e-30
FAT2	3.18012	9.93e-07
PRF1	3.17588	1.42e-06
CNN3	3.17545	1.96e-77
TYMP	3.16599	0
TNS4	3.16502	1.11e-06
APOL6	3.16337	0
TMEM106A	3.16176	5.3e-156
KCNE1	3.15903	2.37e-29
KIAA2012	3.15887	2.39e-08
SPTLC3	3.15683	1.04e-08
MAK	3.15542	2.12e-08
RGS13	3.1523	8.39e-08
RASGEF1A	3.14965	8.19e-07
CYS1	3.14746	9.2e-08
AC008079.10	3.14648	9.9e-07
PHLDA1	3.14523	4.69e-128
RP11-325K4.3	3.14201	5.4e-12
IL17REL	3.14178	1.59e-06
RP11-286H15.1	3.14052	1.36e-06
GPR84	3.13878	3.05e-36
LINC01297	3.13855	3.14e-06
TLR7	3.13844	4.33e-28
CD5L	3.13679	6.32e-09
DUSP2	3.1353	6.41e-59
KIF1A	3.13449	6.66e-07
CTC-551A13.1	3.13179	2.16e-06
GPR157	3.12756	1.38e-67
ANKRD33B	3.12551	3.83e-180
NCKAP5	3.11916	8.8e-08
IRG1	3.11859	5.58e-08
CTRB1	3.11735	2.73e-06
MSR1	3.11692	7.83e-87
CGN	3.11623	3.73e-19
RYR3	3.1151	2.11e-12
RP11-420L9.5	3.11507	3.2e-06
NFKBIA	3.11401	0
MIR155HG	3.11099	1.8e-83
XXbac-B444P24.10	3.10889	4.41e-25
CD1C	3.1073	1.02e-26
SLC52A1	3.1065	1.09e-06
FBXO39	3.10366	3.28e-26
TTYH2	3.10322	1.15e-123
CHRM3	3.10293	2.54e-18
RP1-249F5.3	3.10208	3.33e-06
PRR16	3.10047	2.32e-52
CALD1	3.09927	8.51e-08
RGCC	3.09465	4.75e-83
SLC12A8	3.09403	6.69e-82
DNASE1L3	3.09149	1.58e-07
CD48	3.09068	8.15e-07
AP3B2	3.08655	1.16e-26
NPNT	3.08353	2.08e-07
NUAK2	3.08104	4.32e-10
EPHA2	3.07827	7.2e-16
RP11-556E13.1	3.07707	4.34e-32
SEMA7A	3.07409	6.89e-200
GADD45B	3.07291	7.4e-135
RGS16	3.07205	1.75e-141
SLFN5	3.07073	3.45e-115
ADAMTS14	3.06849	2.14e-14
ARAP2	3.06841	1.02e-19
FAM49A	3.06543	2.71e-43
HCRTR2	3.06441	3.78e-06
RPL7P50	3.06198	2.35e-06
ZMYND15	3.06178	3e-07
ST3GAL5-AS1	3.04903	6.08e-07
DDX60L	3.0416	1e-150
RP11-401P9.5	3.04134	1.19e-07
DPYSL3	3.03425	6.2e-07
GNAO1	3.03421	2.66e-06
GAL	3.03338	7.48e-87
RP11-507B12.2	3.03279	6.03e-06
A2M	3.03214	3.54e-137
KIAA1671	3.03175	2.26e-18
CCR1	3.02933	0
CACNB2	3.0271	4.11e-13
NTN1	3.02095	2.73e-23
MPL	3.0192	8.34e-06
REL	3.01872	0
RP5-1115A15.1	3.0183	4.5e-06
TREML4	3.01754	1.38e-06
ITGB8	3.01645	1.94e-16
RP11-799D4.4	3.01585	2.12e-19
TRIM67	3.01292	1.28e-06
FLNC	3.01047	1.85e-14
MIAT	3.00849	3.67e-10
RP11-196E1.3	3.00386	8.28e-06
CKB	3.00343	3.56e-176
NTRK2	3.00318	2.55e-07
OSGIN1	3.00299	3.1e-92
FUT1	3.00129	7.29e-07
RP11-472K17.3	3.00127	3e-06
KLF6	2.99544	1.11e-265
DTX3L	2.995	0
SLC18A1	2.98541	5.75e-12
CD163	2.98426	1.79e-222
CTD-2341M24.1	2.98407	1.97e-08
ARHGAP31	2.97827	2.5e-175
LONRF2	2.97594	1.54e-13
PLEKHG1	2.97589	8.52e-09
RP11-421P23.1	2.97299	2.29e-18
AGPAT9	2.97293	2.61e-109
UNC5C	2.97026	6.13e-22
AC058791.1	2.9689	3.08e-15
HIC1	2.96866	8.86e-09
RAMP2-AS1	2.96699	1.19e-15
CX3CL1	2.96486	2.49e-06
CD86	2.96182	1.13e-44
JUN	2.96087	1.16e-186
TTC39B	2.96021	3e-41
ST7-AS1	2.95755	3.7e-08
CD248	2.95709	1.14e-05
RP11-74E22.4	2.95663	1.48e-05
CRH	2.9562	1.11e-05
VEGFC	2.95581	2.08e-09
FLJ22763	2.95391	1.18e-05
KMO	2.9497	1.49e-90
NAMPT	2.94896	0
PARM1	2.94706	1.83e-18
HIVEP1	2.94551	6.31e-98
SLC3A1	2.94475	3.71e-06
TRPM8	2.94421	1.19e-24
FPR2	2.94258	4.27e-40
SDC4	2.94246	3.02e-205
GRIP2	2.9365	3.8e-14
NUPR1	2.93306	4.09e-69
FAM26F	2.93295	2.45e-35
FBXO6	2.93121	9.2e-132
UBA7	2.93065	0
RP11-215P8.3	2.92734	1.11e-05
TMEM217	2.92667	3.92e-18
MT1M	2.92584	5.96e-10
NTNG2	2.92583	5.42e-19
AJ006998.2	2.92367	1.49e-05
DPYS	2.92245	1.74e-17
LACC1	2.91414	1.7e-162
TUBA3C	2.91289	6.73e-07
CHDH	2.9113	9.08e-28
CTD-2521M24.5	2.91047	5.2e-08
RP11-212I21.2	2.91044	8.56e-34
IL36G	2.90936	1.11e-05
MAN1A1	2.90932	1e-205
NUB1	2.9091	0
CXCL8	2.90537	1.51e-219
HCG24	2.90505	6.44e-06
BLZF1	2.90494	2.54e-266
KIR3DL1	2.90384	1.2e-12
RASGRF1	2.90376	2.22e-41
LINC01269	2.90281	2.57e-08
FAM177B	2.90164	1.92e-06
RUFY4	2.90056	5.3e-126
RP11-806H10.4	2.90013	1.76e-07
RCAN2	2.89807	2.69e-08
HIVEP2	2.89334	1.14e-135
TMEM151A	2.89258	3.93e-07
DOCK4	2.89194	4.59e-84
VSX2	2.89133	6.02e-06
LINC00702	2.88955	2.11e-05
LSP1	2.88695	1.02e-165
UST	2.88586	6.38e-27
TRANK1	2.88434	3.92e-244
PTGS2	2.88427	5.25e-34
LINC00964	2.88141	4.59e-06
NOS1	2.87871	4.44e-06
PLA2G4C	2.87832	3.88e-110
ATP1B1	2.87344	4.53e-150
ZC3H12A	2.86716	4.14e-176
SRC	2.86666	1.16e-96
GVINP1	2.86499	1.18e-07
CTD-2081C10.1	2.86298	2.05e-05
AC124944.3	2.86287	2.78e-05
BHLHE40	2.86007	9.29e-207
OSBPL6	2.85978	1.68e-09
DYNLT1	2.85828	0
EXOC5P1	2.85647	3.26e-05
RGS6	2.85587	3.64e-07
CH507-396I9.6	2.85575	3.46e-12
SYT2	2.85095	4.04e-06
RP4-798P15.3	2.8475	4.18e-62
BZRAP1	2.84319	1.06e-85
FXYD2	2.84044	1.38e-05
TIAM1	2.84022	5.1e-07
TCAF2	2.83937	7.85e-13
AC007743.1	2.83931	4.38e-06
POTEB3	2.83853	2.41e-05
PRDM1	2.83762	3.49e-103
TREM1	2.83588	5.94e-38
NFIB	2.83462	5.27e-06
RHBDF2	2.83415	1.01e-291
XRN1	2.83403	5.62e-241
NFKB2	2.82999	9.24e-267
PML	2.82964	4.45e-275
BCAR3	2.82669	2.39e-41
RGS9	2.82597	1.03e-05
RORB	2.82355	3e-20
ZP2	2.82239	2.69e-05
SMPD3	2.8218	6.25e-13
ZCCHC2	2.81954	0
CICP6	2.8183	2.97e-05
PLEK	2.81809	0
RELB	2.81756	4.93e-180
CTC-231O11.1	2.81685	5.26e-12
TTC41P	2.81155	2.94e-17
ZFPM2	2.80485	2.48e-10
DENND5A	2.80444	3.43e-245
SRSF12	2.80327	2.19e-10
IRF1	2.79944	6.86e-231
BHLHE41	2.79833	1.21e-08
RNF152	2.79218	1.41e-07
TTC39A	2.79092	9.41e-29
CLEC4D	2.78727	2.44e-06
SAMD3	2.78719	9.92e-06
NTRK1	2.78638	1.98e-12
MTSS1	2.7855	2.14e-60
IFNLR1	2.78533	1.43e-06
CCR12P	2.78526	3.2e-05
RP11-574O7.1	2.78299	4.1e-05
TFAP2C	2.7826	4.74e-15
SCIN	2.78178	1.34e-115
OSMR-AS1	2.78011	4.86e-05
ABCA13	2.77738	4.25e-08
RAB9A	2.77651	7.89e-173
TH2LCRR	2.77525	4.75e-05
TIMP4	2.77513	3.73e-05
PSMB9	2.7743	4.35e-232
EXOC3L4	2.77292	1.37e-09
TUFT1	2.77209	2.73e-40
BEX4	2.7672	7.31e-10
ARHGAP22	2.76411	1.76e-50
IL21R	2.75646	8.27e-47
ANKRD22	2.7562	1.66e-07
LINC00592	2.75593	4.91e-05
PNPT1	2.7538	0
SGCG	2.75275	1.13e-05
KIAA0226	2.75188	1.01e-253
EDIL3	2.74777	3.44e-07
RP11-184M15.1	2.74742	2.72e-11
GPR158	2.74596	2.48e-52
VSTM4	2.74472	1.13e-11
NHLH2	2.74214	5.18e-05
RP11-541M12.6	2.74094	6.48e-05
HNF1B	2.74043	4.44e-05
SLIT2	2.73969	2.93e-15
RP11-1094M14.5	2.73919	4.61e-05
RP11-438D8.2	2.73912	5.09e-05
HERPUD1	2.73904	0
AC002456.2	2.73822	2.16e-05
CASP7	2.73699	6.03e-183
PXYLP1	2.73615	4.59e-28
RP3-508I15.18	2.73589	5.12e-07
HR	2.73278	1.1e-06
AC114730.3	2.72615	2.83e-05
MEMO1P1	2.72595	4.36e-05
PIM1	2.72233	4.94e-185
CYP1A1	2.72118	3.31e-07
RPS6KA2	2.71889	1.99e-235
RP11-327F22.2	2.71023	1.99e-10
CTD-2516K3.3	2.70976	1.43e-05
TOR1B	2.70761	2.92e-248
CASC15	2.70605	1.53e-07
RP11-426L16.10	2.70565	7.19e-05
MCF2L	2.70455	4.16e-05
CLMP	2.7009	2.15e-06
TGFA	2.70077	1.08e-35
RP11-731F5.1	2.69862	6.98e-05
IZUMO4	2.6974	8.05e-20
LHFPL2	2.69666	1.45e-102
CTD-2113L7.1	2.696	7.47e-05
TMPRSS13	2.6944	2.92e-10
ANGPTL4	2.6913	5.4e-09
LINC01215	2.69017	2.91e-05
CBLN3	2.6892	2.51e-24
RP11-299H22.3	2.68879	8.15e-05
SPATA31E1	2.68616	7.39e-05
KIAA0040	2.68573	4.64e-221
NT5C3A	2.68373	1.84e-161
DLGAP1-AS2	2.68326	3.76e-06
RP11-855A2.5	2.6824	4.68e-05
IL17RD	2.68145	4.11e-07
BMPER	2.68087	4.68e-05
FBLN2	2.67935	2.17e-05
PLIN4	2.67824	7.63e-08
KRT17P2	2.6775	2.56e-15
ZFYVE28	2.67667	1.36e-45
RP11-298P3.4	2.67637	9.23e-06
ZNFX1	2.67378	0
SYT4	2.67353	3.21e-05
PVRIG	2.67326	4.08e-05
SORBS1	2.67183	2.34e-07
COL12A1	2.6718	9.87e-40
VGF	2.66751	2.67e-07
SOCS2-AS1	2.6652	2.12e-05
RP5-899E9.1	2.66283	1.49e-07
CTD-2532N20.1	2.65943	8.36e-05
ABCA6	2.6573	1.25e-09
FTH1P10	2.65616	7.04e-05
AF127936.3	2.65481	5.1e-05
PPP1R15A	2.65384	5.38e-225
LHX5-AS1	2.65317	3.64e-05
RFX6	2.65165	9.1e-05
CPNE6	2.65141	9.96e-05
RP11-638I2.8	2.65137	9.29e-05
RP11-809O17.1	2.65078	8.62e-78
HAVCR2	2.65004	2.51e-81
AC002480.2	2.64993	9.45e-05
DLK2	2.64967	3.53e-05
CXCL13	2.64916	3.33e-06
RP11-290H9.2	2.64885	2.79e-05
CHRM5	2.64862	1.23e-06
AP000692.10	2.64802	0.000119217
RP4-621F18.2	2.64788	0.000102071
CCL5	2.64601	1.36e-140
AIM1L	2.64239	2.82e-05
SETBP1	2.6422	2.4e-36
UCN2	2.63866	5.15e-08
GCKR	2.63765	0.000134184
JAG1	2.63661	1.14e-60
B3GAT2	2.63385	7.28e-05
RBM43	2.63066	1.16e-87
NHS	2.62675	1.68e-12
KALRN	2.62611	4.92e-24
STAG3	2.62551	5.15e-46
BST2	2.62363	0
FGL2	2.62348	8.76e-50
CACNA1E	2.6229	5.87e-187
CASR	2.62207	0.000122607
MOV10	2.621	2.05e-232
PLAGL1	2.62044	1.79e-227
BHLHE40-AS1	2.61643	5.69e-10
REC8	2.61313	1.57e-78
RP5-1031D4.3	2.61056	3.08e-15
SAA1	2.60902	2.59e-05
NDUFB6	2.60803	3.04e-188
IRF2	2.60773	1.98e-192
GABARAPL1	2.6065	1.38e-24
IFIT1B	2.60534	0.000133959
CTSL	2.60356	1.11e-305
TDGF1	2.59899	0.000114963
PLSCR2	2.59722	4.93e-05
LRRC2	2.59678	1.33e-09
THEMIS2	2.59651	0
MYL3	2.59221	0.000143237
DNAJB9	2.58995	6.39e-71
PKD1L1	2.5896	3.55e-05
MCC	2.58679	2.95e-07
PHF21B	2.5839	0.000123224
FNDC4	2.58143	0.000121718
HEATR9	2.5812	7.11e-06
SEMA4A	2.58061	0
POU3F2	2.58033	0.000157049
CYP7A1	2.58007	1.6e-05
SYTL3	2.5735	5.35e-38
RP11-488L18.1	2.57245	0.000162174
S1PR2	2.57169	1.73e-51
RP11-326I11.3	2.5692	1.75e-12
CTD-2023M8.1	2.56912	2.41e-06
RP11-24F11.2	2.56852	0.000177255
IFI30	2.568	7.6e-278
ARHGEF3	2.5676	2.53e-93
ACKR3	2.56645	6.28e-17
MYRFL	2.56611	0.000106053
SLC2A3	2.56601	6e-60
RP11-728F11.4	2.56459	8.37e-05
MYO3B	2.56308	5.14e-06
ADAD2	2.56172	0.000192271
SLC22A23	2.55987	2.83e-07
CR1L	2.55899	1.43e-06
RP11-85O21.4	2.55862	0.000126504
LILRB5	2.55682	1.49e-10
DYSF	2.55524	2.94e-15
RCAN1	2.55518	2.4e-249
BHLHA15	2.55424	0.000205955
SPOCK1	2.55274	2.53e-80
CACNG2	2.55078	7.11e-05
LMO7DN	2.55047	0.000196216
ATF5	2.54977	0
RP5-1120P11.1	2.54715	2.11e-05
ERO1LB	2.54449	4.72e-93
RBMS3	2.54397	1.23e-05
BLVRA	2.54376	1.61e-149
IL3RA	2.54257	4.91e-41
HSPA5	2.54046	0
TSLP	2.53668	7.43e-07
PCDH7	2.53649	2.3e-51
POM121L9P	2.53332	0.00018691
UBD	2.52837	0.000242712
ACVR1C	2.52814	4.69e-13
CICP14	2.5277	0.000230638
TP63	2.52621	8.48e-10
RP11-90P13.1	2.52453	0.000268605
PMAIP1	2.52295	1.95e-110
SLC30A10	2.52029	9.29e-05
PRSS22	2.51998	0.000161904
RP1-111C20.3	2.51804	3.92e-05
CTC-347C20.2	2.51793	6.23e-07
ZMIZ1-AS1	2.51654	1.63e-17
HBG2	2.51566	2.69e-06
FTH1	2.51507	0
MT2A	2.51441	1.61e-119
MYO5C	2.51222	8.46e-16
CHST3	2.51144	3.94e-75
GRM5	2.5108	7.51e-05
NAT16	2.50846	0.000254074
RASGRP3	2.50697	6.94e-52
GLDN	2.50645	1.1e-40
ILDR1	2.50356	4.62e-05
CTXN1	2.50323	9.12e-11
MYO1A	2.50295	2.45e-05
KIF7	2.50159	0.000178141
SLCO2B1	2.49713	3.44e-62
SLC1A3	2.49466	1.84e-214
LILRB2	2.49373	8.46e-82
CTD-2639E6.9	2.49308	3.81e-07
BTNL8	2.49144	1.96e-05
MMP1	2.49121	3.02e-15
TIMP3	2.49082	1.71e-207
KHDC1L	2.4902	3.14e-06
GALM	2.48816	4.65e-140
RP11-667K14.4	2.48437	0.000338024
LIPG	2.48421	9.32e-12
DUSP6	2.48163	1.15e-255
GPR132	2.48044	2.54e-108
AC010975.1	2.47751	0.000332047
LINC01482	2.47724	0.000388247
RPS6KA2-IT1	2.47558	0.000263388
RP11-108K3.1	2.47268	0.000387286
PHF11	2.46788	1.21e-151
BTN3A3	2.46441	4.34e-49
RSPO3	2.46419	3.29e-15
RND2	2.46296	0.00027149
RP4-756G23.5	2.46165	2.57e-23
AC096670.3	2.46102	0.00036364
SDK2	2.46082	1.61e-05
RP11-439L18.1	2.46012	0.000232952
CYP7B1	2.45953	1.19e-28
AC007349.4	2.45743	0.000359825
SLC7A11	2.45165	3.01e-200
DSP	2.45159	0.000145752
CASZ1	2.45013	1.12e-41
SUCNR1	2.44863	4.78e-28
CD7	2.44755	9.46e-10
42795.2	2.44544	4.02e-15
NRG1	2.44386	1.99e-25
DAPK2	2.4438	2.91e-18
CHST2	2.44355	4.02e-145
NMRK2	2.44186	0.000359067
CTSB	2.4418	1.11e-298
RP11-10N16.3	2.4412	0.000338149
C1orf61	2.43961	0.000148572
AC079767.4	2.43904	0.00013314
RNF43	2.43886	0.000334349
CTD-2659N19.10	2.43855	0.000228121
RP11-61L19.2	2.43847	0.000497097
UPP1	2.43594	3.26e-33
RP1-127D3.4	2.43394	0.000381055
BOC	2.43179	4.42e-07
TRAFD1	2.43127	6.88e-222
SRPX2	2.42799	2.4e-05
RP11-240M16.1	2.42683	0.000432838
STAT5A	2.42635	1.31e-136
PXDNL	2.42488	4.73e-05
ITPRIPL2	2.42431	3.06e-75
MOB3C	2.41983	1.74e-116
AC096570.2	2.41798	0.000414746
ECE1	2.41727	3.51e-93
PAXIP1-AS2	2.41699	1.06e-18
ICAM5	2.41509	5.12e-08
LINC01260	2.41498	1.2e-10
RP11-327F22.1	2.41103	0.000302853
CTD-3035D6.1	2.40873	0.000466978
FIRRE	2.40814	3.27e-05
ANO5	2.4081	4.99e-22
RP11-533E19.5	2.40786	4.18e-14
STEAP4	2.40763	0.000122393
RP11-383G6.4	2.40749	0.000329312
RP11-982M15.8	2.40676	0.00030873
PLEKHO1	2.40637	1.04e-255
MANF	2.40565	2.14e-186
LRRTM3	2.40316	0.00053753
CYTIP	2.40158	4.73e-72
JAKMIP3	2.39736	0.000576755
CCDC85A	2.39183	2.04e-07
DOK7	2.39131	0.000546387
RP3-391O22.3	2.38699	0.000232883
NOTCH3	2.38658	2.92e-07
TUBA3D	2.38599	0.000290732
DNAJB5	2.38531	8.88e-28
AC009229.6	2.38527	0.00050013
TAGAP	2.3841	5.03e-191
SCIMP	2.38382	4.15e-21
NR5A1	2.38374	0.000482764
LRRN1	2.38284	1.21e-05
ENPP3	2.38276	2.54e-05
RP11-565P22.6	2.38264	0.000388034
C2	2.38229	1.68e-115
ABTB2	2.38073	4.01e-170
RP11-356C4.5	2.37961	0.000443721
NTRK3	2.37923	0.000589394
PIEZO2	2.37723	9.79e-65
LINC00152	2.37658	8.52e-92
RNF19B	2.37584	2.72e-110
TXNDC2	2.37338	2.67e-05
AC069363.1	2.37275	0.000602417
RP11-408H1.3	2.37227	0.000639749
RASGRP1	2.37124	0.000280626
TBC1D2	2.36992	4.11e-130
NFKB1	2.36897	0
UBE2QL1	2.36741	0.000652708
FTH1P11	2.36433	0.000524202
IGF2BP3	2.36262	3.53e-11
AC091878.1	2.36118	4.78e-06
LGALS9B	2.36051	0.000386454
CDKN1C	2.36017	1.62e-07
RP11-394I13.1	2.35929	0.000657282
ABCG2	2.35832	1.51e-05
TMEM150B	2.35813	4.21e-31
DCUN1D3	2.35468	1.37e-40
ENPP1	2.35264	0.000147096
AMZ1	2.35152	3.34e-06
DEFB1	2.35141	1.56e-10
HBEGF	2.34938	2.21e-74
SWT1	2.34734	1.58e-22
POTEC	2.34603	0.000662609
CCDC68	2.34592	0.000430302
SERPINE2	2.34502	3.48e-39
AADACP1	2.34326	0.000727478
FTH1P20	2.34154	5.2e-07
AC003003.5	2.34098	0.000221563
RP11-136O12.2	2.34094	0.000884134
MYCBP2-AS1	2.34008	0.000406191
CMTR1	2.33962	0
FMNL2	2.33775	3.79e-127
HLA-DRA	2.33756	7.39e-27
ZNF385D	2.33341	1.34e-08
TNFRSF8	2.33196	0.000510423
GNAL	2.3319	6.9e-14
SPERT	2.32972	0.000652708
RHAG	2.32816	0.000442643
CCND1	2.32793	3.03e-27
MMP19	2.32722	3.05e-18
BLK	2.32669	0.000506045
IFITM2	2.32467	9.42e-54
JAM2	2.3216	1.62e-07
ANO3	2.31953	0.000180216
MSC-AS1	2.3191	4.23e-61
TEX41	2.31856	6.43e-19
FBXO32	2.3111	1.24e-25
MYD88	2.31002	0
AP000432.1	2.30913	1.09e-05
RP11-278J6.4	2.30807	0.00108655
BTN3A1	2.30684	3.24e-38
RP4-620F22.2	2.30662	0.000244793
RP11-473M20.16	2.30555	0.000790577
SYT10	2.30476	0.000621851
RP11-810P12.7	2.30234	0.000941683
KISS1R	2.30188	0.000583021
SEMA6A	2.30106	1.04e-24
PAX6	2.30028	0.000657282
AC098617.1	2.29966	0.000921793
CH25H	2.299	0.000265525
PPFIA2	2.29868	1.93e-13
SQSTM1	2.29748	0
SP140L	2.29659	6.9e-150
MORC1	2.2961	5.65e-06
RARRES3	2.29548	1.48e-06
CTSH	2.29528	1.01e-280
HEY2	2.29372	0.000102756
RP11-58E21.5	2.2933	7.47e-05
PELI1	2.29179	1.38e-58
SOWAHA	2.29149	0.00106637
ARL5B	2.29003	6.43e-67
FABP3	2.28814	0.00032906
PKD2L1	2.28655	3.27e-05
PLEKHG6	2.28279	0.000789814
CACNA2D1	2.2823	2.37e-06
PDIA4	2.28057	0
FCGR2C	2.28039	8.5e-28
MAP3K14	2.27994	6.05e-68
MB21D2	2.27779	5.62e-11
PATL2	2.27763	3.32e-30
AC007364.1	2.27738	0.000356162
BBOX1-AS1	2.27678	6.03e-05
RAMP2	2.27597	4.02e-05
LINC01229	2.27583	9.79e-05
FTH1P12	2.2747	0.000119518
ZFP36L1	2.27451	1.01e-50
IL27RA	2.27402	9.32e-119
RP4-735C1.6	2.27343	0.00130247
TCF4	2.27331	1.8e-50
LGALS2	2.27327	1.44e-05
FTH1P7	2.273	0.00126927
CITF22-49E9.3	2.27269	0.00122706
TIFAB	2.27264	1.75e-154
LINC00346	2.27222	0.0012602
IRAK2	2.27128	3.33e-63
TNFAIP8L3	2.27121	1.73e-19
RP11-404E16.1	2.27032	0.00103882
RP11-465B22.3	2.26844	6.2e-08
LACTB2-AS1	2.26586	0.00103337
DNAJC6	2.26425	2.38e-20
IGFBP4	2.26353	1.21e-150
GUCY1A2	2.26119	1.33e-56
SLC7A2	2.26107	1.08e-65
HLA-E	2.26103	6.45e-294
TM4SF19	2.26071	7.99e-18
IRF9	2.25848	3.44e-175
SPATA32	2.25643	0.00113665
GP1BA	2.25532	0.00101786
SLC16A9	2.25292	4.8e-19
FAM160A1	2.25137	0.000971195
RTCB	2.25091	0
ITIH4	2.25083	3.42e-29
C1orf21	2.24947	7.9e-143
ADA	2.24912	2.28e-59
CHIT1	2.2481	0.000180547
NKX3-1	2.24791	1.77e-12
HYOU1	2.24669	0
FAM186B	2.24478	0.000251222
GAL3ST2	2.24445	0.000560824
FAM96AP2	2.243	0.000986029
CMKLR1	2.24288	4.4e-28
TMEM163	2.24251	9.03e-06
HSD17B2	2.23848	0.00128576
NPFFR2	2.23828	0.0012191
NFIL3	2.23666	8.37e-109
RP11-434H6.6	2.235	6.94e-06
COL22A1	2.23354	2.31e-13
GJB2	2.23276	0.00124463
NDRG1	2.23171	2.36e-112
GIMAP5	2.23048	1.27e-37
SNN	2.22836	1.89e-129
RP11-609D21.3	2.2237	0.00157613
GXYLT2	2.22366	2e-10
RP4-607I7.1	2.22119	0.000845458
NCKAP1	2.21839	9.7e-09
SLC38A6	2.21819	9.76e-49
SEPT4-AS1	2.21718	0.00110815
ADGRE1	2.21625	4.56e-27
LIF	2.2152	5.56e-06
FMO3	2.21309	0.00143723
C1DP5	2.21167	0.000328384
RHCG	2.20715	0.0015497
GALNT9	2.20519	4.18e-07
C11orf96	2.2049	4.83e-16
KRT18P34	2.2048	0.000888272
SLC31A2	2.204	2.29e-91
LINC00987	2.20336	0.00128598
RP11-439L18.2	2.20325	0.00162837
N4BP1	2.20192	9.92e-148
TENM4	2.19996	3.35e-05
RP11-1012E15.2	2.19949	0.000789916
ATP5A1P1	2.19931	0.000227537
RP11-248G5.8	2.19835	0.00129775
CTRB2	2.19711	0.000622536
METTL7B	2.19676	1.91e-151
AC009948.5	2.19638	3.98e-63
GDF15	2.19591	1.43e-06
RAB11FIP4	2.1958	4.89e-21
HCG4P7	2.19569	0.000966247
AC022182.2	2.19564	0.00143165
CPLX1	2.19501	2.74e-05
ATP5A1P10_1	2.19486	0.000231025
RP11-680H20.2	2.19437	0.00172069
HLX-AS1	2.19309	4.83e-06
ADAMTS7P4	2.19253	0.00172062
MYH11	2.19148	0.000230431
KRT80	2.19084	0.00118335
SGSH	2.18953	4.06e-28
RBM24	2.18883	0.00202843
FAM46C	2.18704	6.26e-07
SLCO2A1	2.18669	0.00160349
GPR141	2.18611	1.58e-26
GUCY1B3	2.18558	2.12e-09
RP11-560F18.1	2.1844	0.000876432
LGALS9C	2.18349	0.000259607
C8orf31	2.18258	1.62e-21
LINC01359	2.18249	0.00123178
KCNMA1	2.182	0.00029444
TNNI1	2.18167	0.00164567
EFR3B	2.18162	6.98e-07
KCNH6	2.18113	0.00196139
PLA2R1	2.1807	0.00189985
TRIM71	2.17919	2.24e-05
SEMA3A	2.17856	6.44e-16
SIGLEC10	2.17834	9.27e-32
PLAC1	2.17819	0.00123186
HSP90B1	2.17819	0
RP11-190A12.8	2.17799	0.0019919
LGALS9	2.17743	1.5e-305
KIRREL	2.17677	3.2e-05
SCN11A	2.17449	9.84e-05
ZNF697	2.17444	2.71e-79
HMCN1	2.17342	2.44e-53
HOMER2	2.17131	6.79e-29
CPA6	2.17118	0.00141214
RP5-1011O1.2	2.17081	0.00192484
IKZF3	2.17054	1.05e-14
RP11-409K20.7	2.17009	0.000858473
ENPP7P6	2.16851	0.00254363
AC087499.10	2.16832	0.00152769
GTPBP1	2.16805	5.3e-230
MSTO2P	2.16763	1.34e-53
LINC01141	2.16725	0.00168364
GPR161	2.16704	7.81e-13
VSNL1	2.16626	4.59e-05
NOV	2.16357	0.00047628
RP11-92K2.2	2.16228	3.91e-05
TLCD1	2.16155	1.91e-08
CH17-472G23.2	2.1614	2.48e-18
H2AFB3	2.15878	0.000497874
SP100	2.15679	4.05e-226
ASAH2	2.15669	0.00233741
CTC-203F4.2	2.15663	0.0019768
FGF20	2.15489	0.00227714
RP11-259K5.2	2.15364	1.21e-09
RP11-433J20.1	2.15347	0.00242216
IL36B	2.15174	0.00157722
KNOP1P1	2.1483	0.00201103
SCO2	2.14799	8.33e-149
SIDT1	2.14765	3.48e-05
AF064858.11	2.1471	0.00177
SPATS2L	2.14526	1.49e-165
BCL2L14	2.14452	3.7e-08
RP11-89K10.1	2.14341	0.00128825
AC010980.2	2.14318	3.74e-05
RBM11	2.1429	0.000686277
BX255923.2	2.14225	0.00242216
VSIG10L	2.14169	5.63e-26
LRTM2	2.14114	0.00245736
CXCL16	2.1397	9.41e-18
SLC15A3	2.13861	5.12e-109
RP11-53O19.1	2.13789	1.31e-11
MARK1	2.1363	0.00141768
LINC01504	2.13619	3.82e-22
RAPH1	2.13607	3.09e-19
MYOM2	2.13592	0.00112317
DUSP13	2.13543	0.00169594
CTB-41I6.2	2.13391	3.89e-11
LRTM1	2.13283	0.00266223
LINC00278	2.13279	8.33e-14
LTBP1	2.13177	6.65e-25
CTD-2529O21.1	2.13152	0.00231254
CCR3	2.13032	0.000268236
CTSO	2.13001	5.16e-56
TACR2	2.12696	0.000721023
NT5C3AP1	2.1264	0.00037779
RP4-715N11.2	2.12514	0.00274708
CTD-3222D19.9	2.12506	0.00186156
STARD5	2.12504	2.51e-26
LYN	2.12489	3.13e-238
F11-AS1	2.12315	0.00180396
LGR6	2.12204	0.00303997
TMCC2	2.12102	2.26e-11
ADORA2BP1	2.12045	0.00299652
SLC8A2	2.119	0.000638925
GIMAP4	2.11891	1.1e-05
ADAMTSL4-AS1	2.11849	2.57e-08
PIM3	2.1172	1.3e-68
ADAP2	2.11587	1.43e-70
CFLAR	2.11458	3.12e-272
GCA	2.11457	1.8e-62
RP11-90L1.8	2.11446	0.00178719
P3H2	2.11426	8.11e-07
SYT5	2.11405	0.00220044
TMEM52B	2.11393	0.00164732
CTD-3088G3.8	2.1125	6.24e-06
KYNU	2.11185	4.72e-176
RP11-621L6.3	2.11079	0.00312888
ETV3	2.11055	7.37e-145
APCDD1	2.1102	1.09e-09
PLIN2	2.10961	6.29e-191
RP11-667K14.5	2.10918	0.0019217
SEMA3C	2.10863	4.68e-22
CYLD	2.10726	6.55e-197
TRIM38	2.10669	1.23e-66
CASP1	2.10607	2.49e-156
LACTB	2.10448	7.21e-136
AC092657.2	2.09998	0.00157592
USP9Y	2.09861	0.000223812
CCDC158	2.09851	0.00313573
SLC43A2	2.09808	4.44e-75
DUSP16	2.09681	3.77e-15
SAPCD1-AS1	2.09677	0.00230244
CPEB1	2.09634	4.61e-14
PRSS23	2.09303	3.77e-05
VWA7	2.09258	1.32e-07
HCAR3	2.09251	0.00204258
AC009133.22	2.0913	6.37e-05
SDF2L1	2.0897	5.13e-150
POU3F1	2.08951	0.00278344
PIK3R5	2.08881	5.92e-149
RP11-766F14.2	2.08807	0.000676557
MAP3K8	2.08803	7.12e-95
KITLG	2.08741	2.4e-62
PRODH	2.08665	7.49e-08
LINC01358	2.0864	0.00317237
RP11-123K19.1	2.08554	0.00282098
CTD-3035D6.2	2.08494	0.00262818
GCNT2	2.08424	4e-14
MET	2.08266	0.000318475
GIPC2	2.0815	0.000802645
LINC01136	2.08094	0.00233395
AC007879.5	2.08067	6.98e-11
JUNB	2.08029	2.55e-82
RP11-500C11.3	2.0802	5.41e-06
MMP9	2.07929	6.52e-61
GPRC5A	2.07881	0.002765
CD22	2.07863	0.000101555
CASP10	2.07726	7.29e-93
SV2B	2.074	2.61e-05
REN	2.0736	0.00329438
SMAD3	2.0731	8.13e-167
NQO2	2.07206	1.89e-72
ABLIM3	2.07204	9.47e-09
PCGF5	2.07195	1.02e-111
ARRDC3	2.07074	1.6e-53
C17orf96	2.06815	2.36e-128
IL7	2.06772	0.003552
RP11-543C4.1	2.0672	0.00259481
RP6-91H8.3	2.06711	0.00308617
NAGK	2.06438	7.13e-118
AC007126.1	2.06361	0.00375355
ENPP7P8	2.06355	0.00141125
PLK2	2.06072	2.3e-71
MOB3B	2.05939	8.46e-12
RP11-655C2.3	2.05935	0.000203506
SLITRK2	2.05917	7.17e-14
SCARB2	2.05858	4.45e-237
RP11-315D16.4	2.05858	0.00218852
CXorf51A	2.05794	0.00413781
LINC01093	2.05632	0.00354542
CYP4F3	2.05613	0.00305302
FAM65B	2.05505	1.31e-10
TAL1	2.05467	0.00139817
FSTL1	2.0544	1.64e-29
CTD-2562J17.2	2.05411	0.0033214
DLGAP1	2.04979	0.00319739
RP11-288L9.1	2.04959	0.00328128
TRIM25	2.04914	0
CTD-2227E11.1	2.04761	0.00306242
MLLT4	2.04624	3.2e-31
KRT17P6	2.04622	2.13e-06
RP11-182N22.9	2.04553	0.00435873
CALN1	2.04479	4.14e-20
AC022816.2	2.04443	0.00390383
RP11-484L8.1	2.04389	0.00142169
PANX1	2.0433	2.27e-153
PLEKHA1	2.04329	3.59e-06
LINC00535	2.04076	0.00361394
AC007040.6	2.03981	0.00445924
CTC-575N7.1	2.03974	0.00448468
IL19	2.03942	0.00391361
FICD	2.03901	1.67e-38
RP11-563D10.1	2.037	0.00329246
RP1-300G12.2	2.03699	0.00317221
CLCA2	2.03692	0.00401077
HIST1H4I	2.0368	0.00278181
LILRB1	2.03678	3.37e-82
ERAP1	2.03657	1.73e-214
ANKRD61	2.03651	0.00123084
CRELD1	2.03646	5.48e-77
RP11-260E18.1	2.0363	0.00430885
AP005901.1	2.0363	0.00110968
ERICH6B	2.03579	0.00451673
GNG12-AS1	2.03395	0.00414538
NTNG1	2.03233	0.00438255
ID3	2.03179	5.81e-08
RP11-796E2.4	2.03085	0.000833625
CD38	2.03064	7.87e-134
PRIMA1	2.02966	0.0032037
GADD45A	2.02821	6.64e-86
RP5-1142A6.2	2.02777	6.2e-05
DLGAP1-AS1	2.02754	0.000963319
TTTY10	2.02754	0.00284768
FTH1P2	2.02746	0.000194535
IFNGR2	2.02463	2.17e-202
OLFM3	2.02197	0.000714444
ARHGAP5	2.02173	0.00187254
CDH5	2.02092	0.00398714
TNK2	2.02085	4.52e-105
CCDC102A	2.01991	6.06e-08
RP11-145M4.2	2.01944	0.00296805
H2AFB1	2.01914	0.0016465
ARHGAP21	2.01901	7.81e-97
SLC7A11-AS1	2.01822	0.00438706
ZNF341-AS1	2.01769	0.000460335
RP11-73K9.2	2.01234	0.00455807
RP11-702F3.4	2.01183	0.00445352
ZNF827	2.01079	0.000712658
ISM1	2.0104	4.78e-05
MCOLN2	2.00868	1.47e-207
RP11-524N5.1	2.00796	0.00197885
CACNG1	2.00736	0.00336142
DDIT3	2.00663	1.26e-66
RP5-864K19.4	2.00592	1.95e-07
CCNJ	2.00571	2.27e-90
DCP1A	2.00551	6.66e-132
ACE	2.0052	8.56e-19
FOSB	2.00415	2.61e-12
AC061992.2	2.00323	1.16e-05
AC074289.1	2.00219	6.74e-05
BRINP3	2.00169	0.00330993
PRKAG2	2.00159	1.09e-145
CCDC71L	2.00118	2.46e-28
NR5A2	2.00052	0.00506388
KIAA1755	2.00019	0.00301571
RP11-334L9.1	1.99989	0.00372448
FCGR1B	1.99938	6.34e-63
LINC01484	1.99879	0.00465279
CARD16	1.99803	2.17e-40
CLCN4	1.99754	1.17e-44
C21orf91-OT1	1.99683	0.00414499
CH17-189H20.1	1.99647	1.2e-15
PDE4B	1.996	4.19e-74
RP5-966M1.6	1.9958	7.05e-19
RP11-310H4.1	1.99457	0.00283151
CD72	1.99417	1.76e-16
CD209	1.99395	4.88e-88
CLUHP3	1.99336	1.54e-31
B2M	1.99256	0
COL6A2	1.99168	1.01e-103
CD82	1.98935	9.81e-118
ENDOD1	1.98922	1.15e-82
RP11-126K1.2	1.98766	1.18e-05
SGIP1	1.98739	1.35e-20
TNFRSF11A	1.9872	3.88e-24
RP11-572M11.4	1.98684	2.66e-05
GSDMA	1.98649	0.00309835
IGFBP5	1.98611	1.11e-05
LINC00173	1.98486	0.00470057
CLDN23	1.98168	3.12e-57
PADI6	1.97948	0.00592295
CYP27A1	1.97861	3.69e-15
CTD-2035E11.5	1.97746	0.00571024
STX17	1.9774	5.7e-81
CD47	1.97676	1.11e-128
LINC01191	1.97671	0.003849
ADTRP	1.97564	0.000928125
AMICA1	1.97497	1.07e-07
RAB20	1.97488	1.56e-43
CNTNAP1	1.97486	3.86e-17
CTSD	1.97338	2.68e-291
CTD-3064M3.7	1.97311	0.00519333
ABCA1	1.9722	2.24e-93
CRELD2	1.97201	1.81e-154
LGALS9DP	1.97155	0.00062808
FCGR2B	1.97115	3.36e-36
HLA-DPA2	1.97112	0.00612034
AP001471.1	1.97095	0.00501105
CTD-3224K15.3	1.96928	0.00498469
WIPI1	1.969	1.78e-33
JPH1	1.96629	6.08e-19
C9orf47	1.96588	0.000641696
ANG	1.96436	0.000556851
PVRL2	1.9636	3.32e-111
EFNA5	1.96298	2.49e-06
RP11-54A4.2	1.96282	2.12e-05
GSAP	1.96262	2.41e-96
TCF7L2	1.96243	1.03e-19
RP11-798G7.7	1.96071	0.00454045
HLA-DPA1	1.95972	2.14e-06
LGALS8-AS1	1.95962	0.00445681
EEF1A1P34	1.95942	0.00562853
RP11-488L18.8	1.95888	0.00448325
LHX5	1.95885	0.0049916
LGALS3	1.95863	7.35e-155
LINC01137	1.95817	7.33e-15
CD96	1.95732	0.00605669
TMSB4XP1	1.95725	0.00541357
FYB	1.95636	2.04e-93
NAPA	1.95454	4.2e-174
CADM1	1.95399	1.94e-84
UBASH3B	1.95318	1.43e-101
ACTA1	1.95248	6.87e-06
RAB8B	1.95168	2.01e-108
BACE2	1.9514	1.05e-05
RNF144B	1.95048	2.27e-10
IRX6	1.94862	0.00159199
AIM1	1.94736	3.79e-187
DNAJB5-AS1	1.94611	0.00649529
RP11-37B2.1	1.94535	7.51e-22
RAB39A	1.94472	6.62e-23
RP11-274B18.4	1.94388	0.00266993
GLYCTK-AS1	1.94094	0.00222746
GIMAP2	1.94065	3.14e-75
RP3-523K23.2	1.93972	0.00454567
TLR8	1.93905	6.89e-21
AC007880.1	1.93859	4.15e-05
RP4-639J15.3	1.93858	2.77e-06
TNFRSF21	1.93802	1.93e-107
CEP112	1.93732	0.00171157
ACOT9	1.93724	3.47e-113
LRRC3B	1.93701	4.23e-47
SLC2A6	1.93688	1.66e-152
CIITA	1.9357	5.04e-13
RP11-548P2.2	1.93556	0.00249323
LARGE	1.93396	9.6e-11
RP4-612B15.3	1.93364	0.00116594
AC018816.3	1.93326	0.00114207
PKHD1	1.93319	0.00465964
CCR5	1.93299	0.000897897
LTF	1.93298	0.00393426
AC002511.3	1.9323	0.00619215
CTD-2547L24.3	1.93135	1.16e-12
MMP3	1.92906	0.00650747
RP11-529G21.2	1.92777	0.00741034
LINC01468	1.92724	0.00677244
RP11-356I2.4	1.92723	2.32e-16
RP11-114F3.4	1.92664	0.00329051
HTRA4	1.92612	0.00363841
RP11-625L16.1	1.9259	0.00562672
PLAUR	1.92478	1.75e-81
TBX15	1.92393	1.46e-28
RAB27B	1.9239	1.29e-05
NFKBIZ	1.9239	2.2e-71
FCGR1C	1.92242	3.59e-33
TMEM123	1.92218	7.2e-216
CLIC3	1.92129	0.00537673
PDLIM4	1.92103	2.72e-69
RP1-197B17.3	1.92099	2.01e-07
RP11-505P4.7	1.92021	0.00579605
LINC00536	1.92011	0.00742209
CYP4Z1	1.91956	0.00209543
RP11-745C15.2	1.919	0.00695522
S1PR3	1.91758	4.74e-37
LRP12	1.91698	2.52e-103
AC007879.7	1.9161	0.000111106
RP11-554A11.9	1.91521	0.00621315
KLHL29	1.91499	1.01e-65
LRP2	1.91378	0.00336469
DLGAP3	1.91351	0.00710368
RIN3	1.91326	8.72e-37
TSPAN11	1.91319	0.00738813
AP000688.14	1.91233	0.0017445
LOR	1.91221	0.00513835
TMED7-TICAM2	1.91193	8.39e-31
DLG3	1.91141	0.000240703
NRG2	1.91106	0.000364188
CBLB	1.90839	3.46e-20
RIT1	1.90804	9.47e-138
FGFBP2	1.90753	0.00813037
TTC21A	1.9064	4.25e-18
ARNTL2	1.90583	3.52e-79
EFCAB3	1.90577	0.00747378
ASCL2	1.90568	8.23e-11
DRAM1	1.90507	5.35e-101
RP11-775C24.5	1.90425	0.00736443
AXIN2	1.90229	0.00250504
LAYN	1.90132	0.00781152
RP11-214N9.1	1.90131	0.00500896
C9orf91	1.9009	2.11e-94
PLCL1	1.89967	4.13e-11
AC137932.6	1.89882	0.00159422
CCDC83	1.89793	0.00652949
CHAT	1.89619	0.00362747
SNAP25-AS1	1.89603	0.00817563
AC003092.1	1.89514	0.00805501
SLC38A5	1.89411	2.74e-114
RP11-4B16.4	1.89363	0.00480666
EDN1	1.89327	0.0059138
RP11-359E3.4	1.89277	0.00255357
GPNMB	1.89179	2.08e-273
KCNIP3	1.88981	5.41e-10
RP11-131L23.1	1.88849	0.00250875
SGTB	1.88826	6.89e-73
RP11-123K3.4	1.88819	0.00814931
FGF13	1.8881	0.00482228
IL4R	1.88701	1.29e-118
CPEB2-AS1	1.88386	0.00278698
THADA	1.88359	5.57e-113
PPARG	1.88349	2.43e-60
QPCT	1.88315	1.03e-17
NOX5	1.88264	0.00645666
RP11-65B7.2	1.88154	8.11e-05
RP11-261C10.5	1.88108	0.00802252
CD55	1.88059	1.5e-66
AC025171.1	1.88052	1.05e-19
TAP2	1.87925	0
RP11-56M3.1	1.87925	0.0050374
RP11-815N9.2	1.87865	0.00645602
AC018462.2	1.87845	3.01e-05
TRIM10	1.87844	0.00492779
RP11-305L7.3	1.8784	0.00380447
LINC00996	1.87831	8.9e-20
C11orf85	1.87798	0.00842124
IL1R2	1.87781	2.39e-07
TRIM56	1.87779	3.05e-186
AC010492.4	1.8761	0.00831238
PDCD1	1.87545	0.00837074
SPTBN5	1.87492	8.97e-29
PTHLH	1.87407	0.00816996
FAM134B	1.87271	2.2e-25
RP11-373N22.3	1.87216	0.00955899
PSTPIP2	1.87195	5.64e-138
TMEM88	1.87165	0.00498524
TRIB2	1.87138	1.8e-64
EFNB2	1.86908	4.58e-10
RP11-767N15.1	1.86843	0.00627712
KIAA0408	1.86832	1.8e-17
TPBGL	1.86762	8.51e-05
RARRES1	1.86679	0.000675897
AC104655.3	1.86422	0.0081789
TXN	1.86354	2.14e-143
ADAMTS12	1.86333	0.000358315
RP11-95G6.1	1.86299	0.0048497
NCOA2	1.86284	2.83e-145
ALAS1	1.86121	1.98e-200
RGMB	1.86105	7.68e-06
SLC26A9	1.86079	1.47e-05
RP11-517C16.2	1.85965	0.00151509
RP11-540K16.1	1.85893	0.00847924
CHMP5	1.85772	1.01e-197
RP11-400N13.3	1.85685	0.00292861
SMAD7	1.85555	2.39e-64
SIGLEC14	1.85508	5.18e-55
RRBP1	1.85501	1.74e-172
ESR1	1.85389	0.00707576
RP11-665J16.1	1.85389	0.00343179
RP11-557H15.4	1.85371	0.0068215
CSNK1G2P1	1.85341	0.00882008
GPR20	1.85332	0.00916883
TP53I11	1.85238	2.92e-83
RANBP3L	1.85074	0.00826452
CYP1B1	1.8506	7.23e-147
NARSP2	1.84904	0.00201654
ADAMTS8	1.84867	1.12e-05
SLCO5A1	1.84821	0.000518122
TATDN2P2	1.84805	0.00072247
HES2	1.84789	0.00939125
IQGAP2	1.84759	5.25e-36
RP11-757G1.6	1.84312	0.00027521
ARMCX1	1.84252	6.05e-35
DMBX1	1.84202	0.00787056
HS3ST3A1	1.84018	1.87e-06
AGPAT4	1.83993	1.67e-23
ARNT2	1.83823	0.00401077
PLSCR4	1.83672	0.000854524
PLEKHO2	1.83587	2.62e-136
RP11-295K3.1	1.83566	2.05e-18
PHACTR4	1.83541	2.67e-150
CR1	1.83487	7.85e-32
RP11-532F6.3	1.8348	0.00185597
ADAR	1.8345	0
RP11-283G6.4	1.83419	0.00820109
PNKD	1.83309	1.92e-110
PSD3	1.83264	1.37e-88
RP11-104O19.4	1.83248	0.004511
CTD-3074O7.11	1.83196	0.00574419
CYB561A3	1.83088	6.34e-191
DPYD-AS1	1.82932	0.00412341
RP11-196G18.3	1.82769	0.00768829
SLC35G2	1.82712	0.00230284
EHD4	1.82696	6.7e-172
RP11-283G6.5	1.82696	0.00916434
ERAP2	1.82628	1.33e-14
RP11-638I2.4	1.8261	0.00185888
PLA2G16	1.82553	0.0086389
BMPR2	1.82518	6.69e-94
TESPA1	1.82467	7.39e-07
DMXL2	1.8237	7.38e-148
PHLDA2	1.8222	3.49e-25
ST6GALNAC5	1.82212	0.00541014
AC023469.1	1.82009	0.00970841
RBCK1	1.81943	9.28e-152
C4orf33	1.818	5.93e-34
RP11-5C23.1	1.81759	0.00471428
RP11-317P15.4	1.81722	0.000353458
UGDH	1.81691	1.64e-74
HIVEP3	1.81654	1.5e-50
FLVCR2	1.81641	4.48e-31
MVB12A	1.81605	5.22e-79
RP11-650P15.1	1.81602	0.00836371
RP11-35G9.3	1.81574	9.35e-16
WNT11	1.81531	3.21e-05
MEI1	1.81285	2.61e-32
RP11-686D22.7	1.81265	0.00015798
PYGO1	1.81238	9.84e-10
METTL21B	1.81044	3.2e-52
ERRFI1	1.80974	6.41e-15
PCDH11X	1.80791	1.77e-07
DIRAS2	1.80777	0.00661759
RP11-468E2.4	1.80452	3.09e-21
TMEM2	1.80357	6.72e-40
IRS1	1.80341	1.88e-16
IL20RA	1.80196	0.00903909
HPSE	1.80071	1.75e-96
RP11-89K21.1	1.80026	0.0033214
NRBF2P2	1.80003	0.00143977
CNP	1.79902	9.06e-178
MLKL	1.79832	8.48e-125
CTB-41I6.1	1.79805	0.00177675
PLEKHH1	1.79773	2.91e-69
PDIA6	1.79636	9.82e-261
ATP9A	1.79342	7.68e-08
ZNF295-AS1	1.79281	1.86e-05
RP11-13P5.1	1.79245	0.00787907
AC005537.2	1.79092	0.00756591
RP11-288L9.4	1.78873	0.00565256
LRRIQ4	1.78841	0.00561691
ABCC1	1.78832	3.01e-193
TTC9	1.78728	2.09e-08
SLC25A27	1.78665	0.00468895
KHDRBS3	1.78585	0.000470126
CHI3L2	1.78538	2.76e-05
LINC00967	1.7844	0.00385531
SLC6A9	1.78372	3.11e-08
TMBIM1	1.78358	1.01e-93
NRP1	1.78231	1.03e-135
TMPRSS3	1.78008	0.0084841
GPR155	1.77996	1.13e-14
TJP2	1.77791	8.41e-123
RP4-665J23.1	1.77713	0.0019768
TIMP1	1.77651	1e-42
P2RX4	1.77635	3.59e-80
MGAT3	1.77522	0.00164249
FLJ44511	1.77395	0.00288361
AKT1S1	1.77344	4.69e-101
PSME2	1.77266	2.37e-238
HLA-K	1.77187	2.67e-07
GPR37	1.77123	0.00595607
IGSF3	1.77048	2.48e-21
NAV1	1.77037	6.08e-62
RP11-1070A24.2	1.76964	0.0081817
RP5-1031D4.2	1.76629	1.23e-09
SIPA1L1	1.76605	4.39e-45
CD68	1.76523	6.44e-161
DIRAS3	1.76429	0.00743677
RP11-404P21.8	1.76421	0.00624345
IKBKE	1.76401	1.87e-167
MMP25	1.76378	1.22e-12
SLC12A3	1.76325	0.00290281
CYBB	1.76284	6.69e-163
NPC1	1.76223	8.16e-113
CYP27B1	1.76219	6.75e-37
BATF3	1.76157	1.33e-36
RCN1P2	1.76045	1.91e-05
RP5-1086K13.1	1.75906	8.93e-10
DNAJB11	1.75883	1.09e-235
SCTR	1.75747	0.00905947
CAP2	1.75655	0.000388104
CTC-347C20.1	1.75356	0.0056878
RERE	1.75345	1.56e-84
SCG3	1.7532	1.36e-06
YPEL5	1.74867	4.36e-50
BBX	1.74848	9.64e-36
GATSL3	1.74818	0.00578099
RAB17	1.74716	6e-17
AC241377.2	1.7468	0.00354993
ADRA2B	1.74658	0.00239255
TMSB10	1.74638	8.16e-222
CD58	1.74501	6.26e-52
TMEM62	1.74263	1.94e-51
MVP	1.74016	2.45e-133
SMIM5	1.74005	0.00292596
RAET1E-AS1_1	1.73988	6.15e-08
PIK3AP1	1.73961	9.32e-220
ANKRD37	1.73772	0.000477639
PCSK5	1.7372	2.24e-05
[truncated: 2,151 more rows]

## Sheet: HhAmervsMock
Gene ID	log2FoldChange	padj
CXCL11	10.9197	0
CXCL10	10.5552	0
CCR7	10.0849	3.04e-165
CCL8	9.99004	9.63e-281
COL5A3	9.60303	3.83e-91
CCL4	9.54676	5.18e-160
LAMP3	9.51349	3.49e-184
CD274	9.44481	5.35e-97
CCL4L2	9.39462	6.73e-131
WFDC21P	9.23614	2.31e-106
NR4A3	9.14536	3.08e-107
OLFM2	9.07458	2.8e-80
CCL22	9.02342	0
CXCL9	8.92608	6.93e-79
BIRC3	8.91315	0
EGR3	8.89379	3.2e-141
ISG20	8.87902	1.6e-140
GBP1	8.82209	0
PLAT	8.82176	4.48e-82
CRTAM	8.80834	2.73e-92
ENPP2	8.76813	5.95e-117
VGLL2	8.72028	5.37e-64
SLC1A2	8.65095	1.1e-77
HEPHL1	8.58592	3.72e-72
IFIT2	8.40256	0
TNIP3	8.36357	2.86e-86
CFH	8.34765	3.35e-91
SSTR2	8.31792	2.89e-83
IFI44L	8.20083	0
CCL3	8.19495	5.6e-218
GBP1P1	8.19441	4.56e-65
VCAM1	8.08065	6.38e-56
IFIT1	8.04888	0
CSF1	7.97738	1.17e-223
SAMD4A	7.97409	6.21e-93
LTA	7.94495	6.49e-115
IL4I1	7.91979	0
SLITRK3	7.89445	7.32e-55
CCL1	7.88796	9.53e-58
IRF4	7.88519	7.45e-83
EGR2	7.75372	9.65e-130
PAX5	7.72534	5.98e-179
CEMIP	7.6963	1.25e-58
IFIT3	7.6795	0
RGS1	7.62819	0
ETV7	7.54793	3.89e-104
AIM2	7.53645	2.46e-70
ALPP	7.51466	0
FST	7.50735	3.71e-55
APOBEC3A	7.47721	2.08e-49
TMCC3	7.3674	8.14e-62
ALPPL2	7.35832	1.92e-96
IGFBP3	7.35759	7.65e-266
CD80	7.31716	2.01e-52
RSAD2	7.31012	0
FAM131C	7.30349	5.75e-46
LINC01055	7.28738	1.38e-41
IFITM1	7.28717	0
GBP4	7.27702	0
SLAMF7	7.2603	6.81e-117
EBI3	7.25994	6.34e-77
CCL3L3	7.23988	5.1e-108
S1PR1	7.16458	5.81e-53
C12orf79_1	7.10411	2.08e-61
CLCF1	7.07255	1.39e-181
IL12A	7.03008	4.22e-68
EPSTI1	6.98234	0
IFI27	6.9797	0
PRRX1	6.97536	5.7e-50
RP1-90J20.8	6.96806	6.03e-45
STAP1	6.89391	1.5e-80
TRAF1	6.89285	0
GMPR	6.88892	7.88e-114
IDO1	6.88699	6.07e-40
AQP9	6.8581	3.15e-54
ULBP1	6.85571	3.52e-243
TMEM140	6.79545	3.92e-48
ATF3	6.79053	4.27e-218
CCL24	6.78727	6.73e-67
OASL	6.77597	1.63e-278
IFI44	6.76941	0
THBS1	6.76865	4.14e-221
MX1	6.76771	0
TNFSF4	6.75271	1.39e-118
SERPING1	6.69062	1.16e-96
EGR4	6.65792	9.09e-58
DDX58	6.64497	0
SEMG2	6.64068	8.68e-36
RP11-527N22.1	6.61908	1.93e-66
GCNT4	6.59127	1.41e-40
STAT4	6.57623	9.23e-56
CD300E	6.57612	5.35e-57
CASK	6.55353	2.45e-40
FN1	6.53524	0
ZBP1	6.5228	1.1e-33
TRIM31	6.52033	2.47e-35
CYR61	6.44821	7.13e-69
CCL20	6.43548	1.83e-85
SNAP25	6.42434	1.04e-44
BCAS1	6.39705	8.9e-33
IL15RA	6.32841	1.54e-146
AC104654.2	6.32801	6.02e-43
IL1RN	6.31417	0
TNFSF18	6.31232	1.27e-35
PTH1R	6.30744	8.89e-31
USP18	6.30163	0
BATF2	6.28309	1.28e-158
RASGEF1B	6.25949	8.37e-35
NWD2	6.25435	4.33e-36
SLC41A2	6.2404	3.11e-87
MMP12	6.2336	1.8e-33
PLEKHA4	6.21027	9.87e-177
PDGFRL	6.20189	1.24e-156
TNFRSF9	6.17532	5.38e-186
CSRP2	6.17219	1.76e-48
IFIH1	6.16784	0
TACSTD2	6.16143	4.31e-28
IL27	6.16101	3.07e-30
CTGF	6.15679	1.85e-38
CD83	6.15489	0
NRCAM	6.14972	4.8e-45
CBR3	6.11123	5.49e-109
IL7R	6.10391	0
MMP13	6.09304	4.52e-27
CCL17	6.08531	2.78e-31
HAPLN3	6.08085	1.27e-79
MROH9	6.07954	4.28e-27
AC004988.1	6.07927	1.11e-31
FLT1	6.07602	1.98e-64
ATP1A2	6.06929	4.83e-37
TNFAIP6	6.06775	5.96e-38
WWTR1	6.06581	7e-84
FOXF1	6.06161	1.55e-55
HESX1	6.0228	1.22e-90
RAET1K	6.01651	6.11e-51
ALDH1A2	6.00476	6.99e-59
GEM	6.00373	7.35e-39
NEXN	5.98588	6.23e-154
NIPAL1	5.98222	2.42e-32
OAS2	5.97884	0
CCL13	5.97418	1.26e-73
CXCR5	5.93495	9.45e-29
SCUBE3	5.9245	1.35e-44
42982	5.91823	8.28e-47
BACH2	5.90343	2.57e-31
CACNA1I	5.89477	5.07e-26
CCRL2	5.88318	5.84e-44
EPHA7	5.86663	2.32e-86
SELL	5.85617	5.19e-47
IFI6	5.85125	0
TNFSF10	5.84465	0
AMOTL2	5.81619	2.69e-54
IFIT5	5.81446	3.06e-243
CAMK2N1	5.80985	2.45e-30
ALPK2	5.78344	3.27e-30
CCL7	5.77299	1.8e-62
IFNB1	5.75493	1.71e-27
ITGB8	5.75251	5.31e-35
GBP5	5.7437	0
FAM20A	5.73592	4.37e-28
ISG15	5.73288	0
IL6	5.73115	2.37e-25
GBP7	5.72319	2.09e-25
C10orf10	5.70951	4.83e-31
SOCS1	5.70186	7.31e-44
TMEM171	5.69095	4.34e-47
SHROOM3	5.68837	1.66e-28
NT5E	5.6728	1.44e-186
OAS1	5.67145	0
EXOC3L1	5.66309	2.28e-27
OAS3	5.65587	0
IGF2	5.65291	1.12e-23
KIR2DL4	5.6471	2.46e-69
ICAM1	5.62136	0
AKAP12	5.61337	1.03e-42
NKAIN1	5.59745	3.99e-75
ARHGAP20	5.59486	4.62e-85
LILRB3	5.59362	6.39e-89
AF127936.5	5.59265	6.89e-31
BTC	5.59049	1.82e-29
IL2RA	5.58762	1.91e-25
LINC01588	5.58598	8.89e-54
IL15	5.5857	3.32e-27
C2orf91	5.58507	4.21e-26
GRIP2	5.58478	4.37e-31
FGF2	5.58195	2.24e-73
TDO2	5.57445	1.65e-64
BCL3	5.56395	7.69e-125
OSBPL6	5.5558	4.1e-28
HERC6	5.55356	0
VTN	5.55234	9.25e-25
ERICH3	5.54312	1.81e-21
LILRA6	5.5406	3.54e-162
MCAM	5.5314	2.28e-37
SAMD9L	5.52461	0
UNC5C	5.5012	1.38e-37
RIN2	5.4953	2.27e-127
FOXA1	5.48498	4.98e-29
MDGA1	5.48246	4.72e-60
NPR1	5.48033	4.49e-45
APOD	5.47807	5.42e-22
NR4A1	5.47537	1.75e-84
USP30-AS1	5.47496	1.08e-21
MAMLD1	5.45034	6.17e-64
COL4A2	5.44675	1.36e-107
FXYD6	5.44511	1.49e-58
RP11-10J5.1	5.42392	7.23e-25
SLIT2	5.41444	1.02e-30
SERPINE1	5.41225	1.96e-27
CCR4	5.40219	5.62e-31
TGM2	5.39879	1.31e-96
LIFR	5.37211	3.4e-20
PCDH7	5.37085	1.39e-84
HELZ2	5.36098	0
HUNK	5.35763	8.92e-25
MSI1	5.34095	1.38e-21
FAS	5.33764	7.75e-50
RP11-503N18.1	5.33013	1.2e-23
HERC5	5.32076	0
IRF7	5.29486	0
JPH4	5.29483	1.05e-21
CYP19A1	5.28605	5.48e-115
IFITM3	5.28286	0
PLEKHA6	5.27813	2.23e-34
NLGN1	5.27044	5.9e-21
CFB	5.26623	2.66e-36
ADCY8	5.26161	4.13e-24
DFNB31	5.24443	3.34e-54
FSD1L	5.23119	3.42e-188
GFPT2	5.22594	8.37e-41
PPM1K	5.22295	1.01e-302
APOL3	5.22226	3.63e-51
BTG2	5.22006	2.65e-155
BDKRB2	5.21958	1.95e-26
TIE1	5.20586	1.51e-20
RP11-367F23.2	5.20299	4.64e-19
PTCHD4	5.19341	2.97e-31
LAG3	5.19144	9.97e-26
IL32	5.18503	2.48e-28
MAS1	5.16735	1.01e-26
MYOF	5.16338	0
SOX3	5.15855	1.47e-19
GADD45G	5.14994	4.49e-26
CRLF2	5.14992	2.85e-48
LRFN5	5.1375	4.06e-22
ABCG1	5.13451	1.38e-66
KIAA1671	5.13251	2.14e-38
CLCA3P	5.1249	6.41e-19
SEMG1	5.12157	4.69e-24
SH3RF2	5.12084	1.22e-19
HMOX1	5.10455	0
DUSP5	5.104	0
VSX2	5.09475	1.62e-17
ODF3B	5.08841	1.05e-160
SIGLEC1	5.08692	0
CD34	5.08383	4.86e-20
AXL	5.08293	0
HEPH	5.07224	8.42e-23
SDS	5.04792	1.53e-35
TNC	5.03057	3.08e-22
GBP2	5.01853	0
MGLL	5.00481	2.21e-242
NRP2	5.00453	3.89e-161
OSM	4.99435	3.71e-60
GATA6	4.98214	2.23e-39
SERPINB9	4.97957	1.8e-21
LAMB1	4.97918	4.76e-84
DUSP1	4.97549	2.17e-105
TRABD2A	4.97449	8.91e-38
DDO	4.96985	1.2e-23
OPTN	4.96005	0
RGAG1	4.95318	1.2e-17
SECTM1	4.95194	2.96e-234
JUP	4.94501	1.5e-233
IRG1	4.92479	1.93e-17
KDM6A	4.92151	2.03e-18
MGC16275	4.91865	5.8e-23
PARP14	4.90998	0
PMP22	4.90934	3.07e-60
DHX58	4.90423	0
RND3	4.88238	1.84e-213
HRASLS2	4.87099	1.23e-16
IL17RB	4.8707	1.01e-45
RHBDL3	4.86882	1.05e-21
TMEM255A	4.86249	8.83e-60
KCNQ2	4.86201	6.38e-18
FFAR2	4.85984	2.11e-35
RP11-662I13.2	4.85584	4.29e-18
FBXO39	4.85535	3.16e-31
SAT1	4.84369	0
CMPK2	4.84266	0
TNFRSF18	4.81939	7.33e-19
BX255923.3	4.80161	1.2e-64
CEACAM1	4.79952	4.06e-20
FENDRR	4.79195	2.48e-16
ZNF608	4.78932	1.74e-16
C1QTNF1	4.78656	2.22e-17
EXT1	4.78589	7.77e-185
PLA1A	4.77527	2.04e-17
SCUBE2	4.76047	3.25e-22
RP11-95M15.1	4.75216	5.44e-15
IFI35	4.74949	0
APOL1	4.74243	0
TRIM22	4.73383	0
ETNK2	4.73158	1.07e-17
ULBP2	4.71894	8.15e-183
PHOSPHO1	4.71665	3.54e-24
CD226	4.70025	2.12e-67
RGL1	4.70022	0
TLR3	4.69125	4.08e-16
CALD1	4.69123	2.3e-16
CNGA1	4.69028	6.53e-18
RORB	4.67282	4.43e-37
RP11-401P9.6	4.6686	9.51e-34
EHF	4.65474	4.01e-17
GPR158	4.64771	8.58e-71
FERMT2	4.64304	6.72e-64
SPHK1	4.64228	2.76e-236
HAO2	4.64089	1.93e-15
RP11-624C23.1	4.63963	3.12e-17
ACTA2	4.63374	1.62e-18
CD24	4.63015	2.64e-38
HS3ST5	4.62509	3.51e-18
RCAN2	4.62374	1.19e-16
IFNLR1	4.61987	8.75e-16
SLC12A8	4.61769	1.26e-74
SEMA5B	4.61547	5.89e-16
CPNE4	4.61013	8.54e-26
KCNS2	4.60981	8.27e-15
ABTB2	4.60753	2.18e-260
RP11-1151B14.4	4.60465	1.65e-16
SGPP2	4.60115	1.2e-16
POPDC3	4.59975	1.68e-19
MX2	4.59551	0
C3orf52	4.58857	4.88e-17
KLK7	4.58523	2.08e-14
HSPA12A	4.5852	2.39e-16
EGR1	4.58055	4.79e-179
RDH8	4.58037	6.82e-15
SLC2A12	4.57751	6.75e-15
CD40	4.57373	1.57e-235
EMP1	4.57224	2.36e-49
OCSTAMP	4.57199	2.64e-15
UBE2L6	4.56699	0
NPNT	4.56543	8.94e-15
MARCKS	4.5591	0
SLAMF8	4.55771	0
PCDH17	4.55741	4.15e-28
TNFAIP3	4.55473	0
APOBEC3F	4.55457	1.01e-76
IFI16	4.55149	0
LGMN	4.54609	2.1e-89
VSTM2L	4.54605	1.76e-16
PXDC1	4.5449	1.17e-56
SGK1	4.54485	5.57e-240
NCF1B	4.54479	2.6e-122
LILRB5	4.53573	1.41e-30
CCL2	4.53535	0
NPR3	4.53246	6.66e-20
CLDN19	4.53109	7.73e-14
SOCS3	4.53031	4.96e-92
PSD	4.52974	7.5e-30
FFAR3	4.5217	3.52e-14
RNF213	4.51948	0
TP63	4.51612	5.72e-20
XCL1	4.51388	2.95e-21
TBC1D4	4.50822	3.03e-202
NRIR	4.50708	1.36e-66
C5orf56	4.50532	3.91e-57
NEU4	4.50091	2.81e-16
TCN2	4.49463	1.06e-65
TMEM217	4.49257	2.49e-23
DUSP4	4.49143	0
IL10RA	4.49034	0
CD69	4.48304	4.38e-15
OSMR	4.48217	1.14e-21
PDCD1LG2	4.4812	9.81e-23
NCF1C	4.46359	2.35e-178
MISP	4.46212	1.44e-14
SPOCK2	4.45859	1.33e-22
SAMD9	4.45822	2.14e-281
PNMA2	4.45475	3.2e-74
BCL2L14	4.45388	6.05e-17
CCM2L	4.45161	1.51e-15
CTD-2020K17.1	4.44918	6.45e-76
PTGS2	4.44427	2.44e-55
MSC	4.43762	5.86e-110
SPSB1	4.43627	8.13e-126
PLA2G7	4.42909	4.88e-42
SLC6A12	4.41523	4.36e-49
TNK2-AS1	4.40488	5.05e-17
HEY2	4.40272	5.89e-14
GBP3	4.39647	4.69e-213
SIDT1	4.39103	1.18e-15
GNG12	4.38824	1.5e-38
BLNK	4.3806	9.95e-49
N4BP2L1	4.36791	7.74e-136
SP110	4.36449	0
FOSB	4.36132	1.15e-29
RP4-756G23.5	4.35614	6.61e-40
CAMK1G	4.35389	1.74e-13
ST3GAL5	4.34673	1.21e-247
CDKN1A	4.34382	3.3e-240
TNF	4.3413	0
HLA-DOA	4.33637	9.37e-13
PRR5L	4.32814	9.01e-36
CLMP	4.32803	2.99e-14
TTC39A	4.32696	2.64e-43
ESPNL	4.32221	6.89e-14
PTX3	4.318	1.93e-198
EFNA1	4.3165	1.23e-12
RP11-202G18.1	4.30681	8.8e-19
ETV3L	4.30545	6.57e-16
DNAAF1	4.30524	3.02e-15
ST6GALNAC2	4.29991	1.81e-48
LBH	4.29766	7.45e-103
HAS3	4.29759	8.01e-82
RASGRP3	4.29492	1.31e-101
LINC01506	4.29376	4.8e-13
DSP	4.28703	3.1e-12
LILRA5	4.27573	1.32e-40
NFE2L3	4.27536	3.03e-240
KIAA0040	4.27284	0
C3AR1	4.26856	2.89e-177
SOCS2	4.2659	5.36e-42
RP11-443P15.2	4.26458	3.06e-21
LINC-PINT	4.25752	1.3e-18
ASTL	4.25275	2.84e-13
KLK10	4.25157	1.73e-12
TRIM69	4.24544	6.14e-176
RP11-367G18.1	4.24528	2.41e-16
CHST7	4.24263	1.14e-42
F5	4.23873	1.51e-20
LINC01539	4.23738	6.99e-13
IL3RA	4.23594	5.22e-51
FBN1	4.2313	4.01e-100
CAPN8	4.22493	9.67e-14
BCL2A1	4.22382	6.07e-155
ENOX1	4.21495	8.04e-36
LGALS3BP	4.21363	0
NTRK2	4.21192	9.63e-13
PTGIR	4.20991	3.64e-33
FAM26F	4.20757	1.64e-66
RP11-403B2.10	4.20598	8.84e-12
SV2C	4.19214	1.25e-15
TNFSF13B	4.18946	6.53e-249
LINC01010	4.18605	3.54e-13
WARS	4.18251	0
FAM110B	4.18076	1.05e-116
TRIB1	4.17853	2.5e-295
ALPI	4.17294	2.23e-12
PARP12	4.17265	0
MYH11	4.17212	8.41e-13
TAP1	4.1582	0
CSRNP1	4.14775	0
NTRK1	4.14762	7.41e-16
STAT1	4.1417	0
AC003003.5	4.14128	7.94e-12
EDIL3	4.13817	4.88e-13
PRKCDBP	4.13792	6.98e-41
PARP9	4.13697	0
DIRC3	4.13662	6.34e-13
HIVEP2	4.1352	4.13e-252
IRF6	4.13319	2.44e-17
STX11	4.12704	4.21e-198
KALRN	4.12474	2.18e-43
TRANK1	4.12295	0
BHLHE41	4.12159	6.85e-16
HIVEP1	4.11778	6.46e-131
C1orf95	4.11763	1.2e-16
IGSF1	4.11019	2.9e-55
TLR7	4.1062	5.76e-36
KLHL41	4.10544	1.86e-13
WI2-1896O14.1	4.10468	1.93e-12
TRBV27	4.10466	3.42e-11
RP11-58E21.3	4.09984	2.19e-44
ELOVL7	4.09687	5.07e-46
GRIN3A	4.09362	2.6e-58
MAFB	4.09326	0
GADD45B	4.09153	6.6e-184
CHRM3	4.08896	3.82e-22
CHST1	4.08853	9.24e-12
STAT2	4.08587	0
AC108142.1	4.08485	5.41e-14
ATP10A	4.08375	0
OLR1	4.07518	2.5e-14
MYOM2	4.07407	2.84e-11
ACSM5	4.0711	9.84e-13
CLEC4E	4.06859	1.62e-14
LY6E	4.06584	0
IL9	4.06372	1.52e-11
NKX2-2	4.06141	4.1e-11
CYP26B1	4.06081	1.48e-11
MAFF	4.05781	1.35e-37
AC012363.4	4.05764	2.19e-13
TTN	4.05764	2.9e-22
RP11-157D23.2	4.05581	1.59e-17
PLSCR1	4.05094	0
ZMYND15	4.04785	8.16e-12
KIAA2012	4.03989	6.66e-12
COL12A1	4.03542	2.56e-40
NEURL3	4.03314	3.61e-11
PHLDA1	4.03259	2.39e-195
FASLG	4.02915	9.06e-11
EDNRB	4.02899	2.1e-22
BOC	4.02897	1.1e-14
MIR503HG	4.02559	4.51e-18
CR1L	4.02039	1.83e-12
NCOA7	4.01699	0
SEMA6A	4.01626	2.46e-41
SPATA31D1	4.00832	1.41e-10
IL1R2	4.00305	7.61e-20
ANO7P1	3.99896	5.51e-19
LUCAT1	3.99807	1.88e-36
TRIM5	3.98888	0
RUFY4	3.98531	4.27e-130
DDX60	3.97967	0
CREB5	3.97909	2.95e-14
NCF1	3.97685	8.18e-234
NTN1	3.97472	8.51e-29
HES1	3.9673	1.43e-12
KIAA1549L	3.96449	7.98e-13
ACHE	3.96273	8.27e-11
AC009950.1	3.9615	1.48e-57
CXCL12	3.9574	6.03e-18
SLFN5	3.9568	3.35e-184
NFKBIA	3.95498	0
CACNB2	3.9534	1.49e-14
ARHGAP31	3.94845	6.98e-273
SEMA3A	3.9461	5.38e-28
OLFML2B	3.94441	6.8e-56
GCH1	3.94403	1.68e-250
TMEM106A	3.94316	1.22e-210
TRIM34	3.94287	1.81e-100
LMCD1	3.93995	1.93e-11
JAM2	3.9367	8.62e-16
RP11-1080G15.1	3.93527	6e-13
STON2	3.93134	1.6e-17
IDO2	3.93027	3e-11
IL1B	3.92729	7.63e-92
CACNA1A	3.92585	1.92e-20
ADAM19	3.92331	1.01e-79
APOL2	3.92074	1.61e-268
PLK2	3.92037	1e-159
VEGFC	3.92018	4.74e-13
TIMD4	3.9162	2.21e-10
CACNA2D1	3.91443	7.19e-16
SOD2	3.91408	0
AC114730.2	3.91119	6.78e-12
NUAK2	3.90939	6.34e-18
GJA5	3.90665	8.17e-11
HAVCR2	3.90454	2.51e-95
ADPGK-AS1	3.90406	4.76e-54
TENM4	3.90042	4.62e-13
RP11-327F22.2	3.90026	8.39e-15
ZFPM2	3.89916	2.59e-12
SLC9A9	3.89559	1.41e-72
LIMS2	3.89436	6.78e-24
NPPC	3.88963	4.53e-10
HOMER1	3.88591	4.03e-217
ACKR3	3.88471	3.33e-43
APOL6	3.88271	0
HR	3.87781	3.79e-11
MCC	3.8777	1.57e-12
OTOGL	3.8749	1.66e-10
FLNC	3.87204	4.49e-24
TBX1	3.86843	1.96e-49
HAS2	3.86275	5.69e-10
AC015969.3	3.86236	2.69e-10
APOBEC3G	3.8589	5.4e-280
TNFSF15	3.85764	9e-25
FMO1	3.85718	7.53e-10
TJP1	3.85715	3.11e-14
MSR1	3.85374	2.52e-132
BCAR3	3.85364	2.05e-55
CYS1	3.85221	1.89e-10
RAMP1	3.84144	4.67e-14
XAF1	3.8368	0
PARP10	3.8286	9.98e-241
GPR161	3.82763	9.39e-32
ANGPTL4	3.82322	1.51e-16
CHRM5	3.82073	4.5e-11
GGTA1P	3.82004	7.66e-23
TVP23A	3.81651	5.94e-12
STARD4	3.81585	0
PLEKHG1	3.80319	2.66e-11
ADAMTS14	3.79663	1.19e-16
SAA1	3.79624	1.46e-10
LPPR4	3.79566	8.93e-15
SRC	3.78532	2.68e-175
CCL5	3.78349	8.89e-302
SCIN	3.78338	4.49e-200
RP4-665N4.8	3.77815	4.18e-10
C1QB	3.77177	4.12e-29
FGF10	3.77032	1.19e-09
C9orf147	3.77022	6.47e-14
COL11A1	3.76406	8.72e-10
GS1-600G8.5	3.76105	4.58e-10
CRIM1	3.7602	1.81e-88
EMX1	3.75946	9.63e-10
PLSCR4	3.75887	2.16e-11
CTC-231O11.1	3.75869	7.85e-13
MREG	3.74664	2.43e-55
CAPN11	3.73645	2.46e-09
CNKSR3	3.73069	8.28e-101
PDGFA	3.72949	4.23e-55
HEG1	3.72668	0
RAMP2-AS1	3.72571	2.51e-20
ADAMDEC1	3.71986	0
APOBEC3H	3.71947	4.06e-18
HLA-F	3.7176	6.34e-265
EPHB2	3.71276	1.35e-70
SLITRK2	3.71014	6.15e-31
GPR183	3.70974	0
CTXN1	3.70899	2.97e-16
POTEB3	3.70871	7.39e-09
AC093375.1	3.70793	4.96e-10
RP11-500M8.7	3.70679	6.02e-39
SPINT2	3.70614	9.74e-53
OTOF	3.699	2.57e-16
AC010492.4	3.69858	6.68e-09
CHRNA6	3.69681	5.04e-24
FNDC1	3.69009	2.05e-10
PAX6	3.68562	5.09e-09
MT1M	3.68466	1.38e-11
MGAT3	3.68457	5.35e-10
SLC18A3	3.68382	3.47e-09
NABP1	3.68348	5.72e-218
NCKAP5	3.6807	1.06e-09
LILRB2	3.67997	4.08e-180
REL	3.67439	0
RP5-1195D24.1	3.67394	2.7e-09
GGT5	3.67268	2.54e-14
ICAM5	3.67214	7.63e-13
INHBA	3.66617	7.15e-10
ZCCHC2	3.66536	0
NETO1	3.66201	8.98e-10
CNN3	3.65876	1.52e-91
SLC14A2	3.65815	1.56e-10
EIF2AK2	3.65791	0
PTHLH	3.65768	9.64e-09
LINC01336	3.65736	6.24e-09
SPOCD1	3.65256	2.24e-72
ANO5	3.64783	4.88e-38
TYMP	3.6379	0
IZUMO4	3.63552	7.42e-27
SYN1	3.63046	1.46e-14
MEP1B	3.62761	2.6e-10
FAM186B	3.62747	1.32e-09
LAP3	3.62489	0
GPR157	3.62016	1e-89
ADM	3.61909	1.79e-34
RP11-401P9.5	3.61849	1.36e-09
ENTHD1	3.61669	2.84e-09
IL17RD	3.61459	2.55e-10
SSUH2	3.61158	5.49e-10
MYH7	3.6087	6.25e-09
NFIB	3.60511	4.89e-09
GATA6-AS1	3.60229	1.03e-08
EDN1	3.60201	1.03e-08
TNS4	3.59936	1.31e-08
RP11-544M22.13	3.59463	9.47e-10
DPP4	3.59233	5.31e-12
WNT1	3.58996	6.28e-09
MADCAM1	3.58768	2.74e-13
RASAL1	3.58101	5.25e-12
C19orf66	3.5721	0
NAMPT	3.57026	0
EPB41L1	3.56503	1.24e-64
MYO1B	3.56425	1.74e-29
ARL4C	3.56403	2.11e-32
KLF6	3.56319	0
RP11-1094M14.5	3.56185	2.71e-08
PLA2G4C	3.55954	9.94e-111
RP3-508I15.19	3.55812	5.92e-19
RP1-179P9.3	3.55484	1.51e-07
RP11-1260E13.4	3.55381	2.39e-10
AC114730.3	3.5531	1.55e-08
RP11-64C12.3	3.552	2.25e-09
STAT5A	3.54957	1.27e-208
IRF1	3.54867	0
CD72	3.5455	6.81e-20
SPATC1	3.53946	1.71e-18
MMP1	3.53776	5.84e-21
LACC1	3.53761	1.56e-224
XIRP1	3.53713	4.72e-09
CYP7A1	3.53378	4.35e-09
SLC7A11	3.53276	2.13e-163
TTC39B	3.52991	1.35e-53
RP11-370F5.4	3.52295	1.13e-08
SEC16B	3.52228	3.57e-92
FAM83F	3.52178	1.85e-08
DLEU7-AS1	3.51671	2.24e-24
PRCD	3.51619	1.03e-08
RP11-856M7.6	3.51525	4.43e-09
VWA3B	3.51333	9.71e-10
TCF4	3.51158	1.54e-87
ATF5	3.50954	0
ANKRD33B	3.50614	8.84e-202
NCCRP1	3.50608	1.47e-08
FAM162B	3.50545	3.26e-08
DEFB1	3.50165	1.98e-15
LRRC32	3.50066	2.36e-09
TTC21A	3.49819	1.13e-29
LIF	3.49777	2.73e-11
RNF152	3.49624	3.21e-11
FOXO1	3.49606	1.5e-64
SCIMP	3.49315	1.7e-58
TMEM200A	3.49263	1.23e-18
UST	3.49198	1.86e-32
SEMA3D	3.4915	4.63e-15
PKD1L1	3.49125	6.91e-09
HAND1	3.48766	6.56e-08
DUSP2	3.48373	1.19e-65
MAML2	3.48266	2.55e-171
GIMAP5	3.48248	3.12e-70
TRBVB	3.4801	4.81e-08
NBPF7	3.47709	4.35e-08
C11orf96	3.47651	6.64e-30
LONRF2	3.47291	4.83e-14
CTC-347C20.2	3.47271	1.19e-09
AC058791.1	3.47199	4.2e-15
RTP4	3.47188	1.5e-109
NCKAP1	3.46519	2.88e-16
NUPR1	3.46241	1.07e-81
CABP1	3.46153	8.75e-11
RARRES3	3.46062	5.07e-12
RP11-65J21.3	3.45753	9.32e-09
NT5C3A	3.44728	4.1e-242
LILRB1	3.44586	2.92e-201
RFTN1	3.44549	1.19e-239
IRAK2	3.44289	9.46e-108
VGF	3.43866	2.72e-10
TUBA3D	3.43865	3.98e-08
FAM83B	3.43522	5.07e-09
IFNL1	3.43223	3.17e-08
RRAD	3.42743	1.05e-10
TUBA3C	3.42654	2.14e-09
FGD2	3.42471	0
ANXA3	3.42097	1.67e-12
AC007283.5	3.41969	1.02e-07
COL4A2-AS2	3.41306	8.53e-09
ENPP3	3.41027	4.48e-09
MT2A	3.40604	3.76e-169
ILDR1	3.40498	2.89e-08
KHDC1L	3.40362	5.31e-09
RP11-701P16.5	3.40323	1.01e-08
NKX3-1	3.39855	1.44e-27
PRDM1	3.39807	1.97e-142
SYT4	3.39732	4.98e-08
PTRF	3.39323	2.55e-10
XRN1	3.39156	0
SSPN	3.3889	6.46e-09
TMPRSS13	3.38862	8.08e-15
HES4	3.38626	8.22e-12
CD163	3.38397	0
SLC25A25	3.3821	6.7e-143
RAB30	3.37896	7.3e-20
RP11-85I21.1	3.36811	1.37e-07
NINJ1	3.36536	1.17e-285
RP11-1C8.4	3.36452	1.02e-07
RP4-798P15.3	3.36248	1.9e-60
DTX3L	3.35557	0
ATP1B1	3.35508	7.55e-197
DHRS3	3.35109	3.1e-44
ST3GAL5-AS1	3.34711	4.87e-08
RELB	3.34587	9.53e-203
SCN11A	3.34014	1.12e-08
MIR22HG	3.34004	2.47e-38
TMPRSS4	3.3395	2.44e-07
PGR	3.33924	8.03e-09
NTNG2	3.33864	7.1e-15
ARC	3.33659	1.12e-14
MIR155HG	3.3343	1.33e-83
ITPRIPL2	3.32932	7.77e-138
IGFBP4	3.32713	5.7e-267
BLZF1	3.32575	0
TFAP2C	3.32504	3.88e-17
TTYH2	3.32492	5.38e-124
RP11-161M6.2	3.32455	1.84e-07
ZC3H12C	3.32338	8.2e-78
CD48	3.32007	7.99e-08
PRF1	3.31967	2.31e-07
RP11-298P3.4	3.31524	5.1e-08
NXPH3	3.31217	2.82e-07
UNC13A	3.31162	1.78e-08
UBA7	3.31008	0
LAD1	3.30842	1.41e-07
IGF1	3.30065	6.14e-20
RAET1L	3.29715	1.38e-07
BTN3A3	3.29453	2.36e-82
RASGRF1	3.29099	4.75e-35
S1PR2	3.29034	6.54e-70
GABARAPL1	3.29028	1.54e-26
IL21R	3.28843	6.53e-53
KIAA0226	3.28478	0
SEMA7A	3.27798	1.15e-219
RP11-369E15.4	3.27535	5.25e-53
TEX14	3.27505	3.72e-12
CACNA1G	3.27151	1.26e-09
HEATR9	3.26636	8.78e-08
ZNFX1	3.25526	0
CKB	3.25375	5.15e-175
RPS6KA2	3.24807	6.57e-233
LGALS2	3.24705	8.69e-09
PML	3.24555	0
SMPD3	3.24101	3.11e-14
KIF19	3.241	3.95e-07
NUB1	3.24039	0
RCAN1	3.23813	0
CXCL13	3.23517	1.64e-07
GLDN	3.23457	1.39e-53
KCNMA1	3.23374	1.02e-08
SLC12A3	3.23136	1.21e-07
AREG	3.22998	4.82e-10
PSMB9	3.22948	2.36e-234
FSTL1	3.22918	1.4e-57
PRR16	3.22618	9.83e-39
PLAGL1	3.2252	1.66e-284
PIEZO2	3.22498	2.15e-116
DNASE1L3	3.22492	3.4e-08
KCNK3	3.22392	3.85e-07
CTD-3065J16.6	3.2209	2.53e-12
MOV10	3.21837	0
MB21D2	3.21439	2.03e-20
EGF	3.21435	2.2e-11
IL10	3.21384	9.43e-09
CHST3	3.21018	8.5e-109
RGS13	3.20964	1.2e-07
KISS1R	3.20817	5.93e-07
CCKBR	3.20774	7.79e-07
TMEM51-AS1	3.2076	2.05e-10
ACVR1C	3.20694	4.32e-16
ACSL1	3.20325	0
TRAFD1	3.2008	0
TUBB2A	3.19964	5.77e-35
AF127936.3	3.19327	6.22e-07
NR4A2	3.19075	4.68e-32
AC025171.1	3.19031	6.34e-38
SPTA1	3.18876	1.03e-25
CASP10	3.18482	1.56e-151
CHI3L2	3.18459	3.16e-11
RP11-369E15.2	3.18054	2.01e-09
STAG3	3.17362	3.46e-57
CD7	3.16656	8.98e-12
CYP1A1	3.16115	3.28e-08
ANXA13	3.15596	1.07e-06
SNN	3.15578	8.41e-248
PPP1R15A	3.15447	1.21e-255
RP11-212I21.2	3.14927	3.08e-21
SLC52A1	3.14531	7.36e-07
CFLAR	3.14135	0
TTC41P	3.13677	4.06e-12
CHST2	3.13493	9e-194
POTEC	3.13447	1.4e-06
LHFPL2	3.13221	2.41e-160
RP4-665N4.4	3.12852	3.57e-07
ITIH4	3.12425	8.52e-46
RNF144B	3.12331	2.57e-28
TIMP4	3.12154	1.53e-06
RP5-1071N3.1	3.12153	1.32e-06
CFHR3	3.1211	1.51e-06
CH25H	3.1191	2.83e-07
SPATA31E1	3.11695	1.82e-06
DENND5A	3.11409	8.61e-294
GPR88	3.1132	1.18e-10
JUN	3.10802	2.12e-219
CTD-3088G3.8	3.10635	2.46e-08
BTBD19	3.10616	9.15e-12
RAMP2	3.10378	6.03e-08
RP11-10L7.1	3.10016	8.75e-07
TNFRSF11A	3.09856	3.4e-38
CGN	3.0959	6.57e-17
RP11-519G16.3	3.09574	8.06e-08
CTB-61M7.1	3.09572	2.08e-07
G0S2	3.09377	1.46e-118
FBXO6	3.09247	9.79e-124
TUFT1	3.09226	1.99e-32
P2RX7	3.08929	8.68e-44
DUSP8	3.08727	4.45e-12
PIM1	3.08348	1.07e-216
RP11-53O19.1	3.08343	5.67e-13
UBD	3.0829	2.77e-06
PMAIP1	3.07961	4e-125
RSPH1	3.07644	1.19e-06
KIF7	3.07637	1.84e-06
RHBDF2	3.07114	0
GVINP1	3.06971	1.62e-11
FAM49A	3.06894	5.46e-57
RP11-456K23.1	3.06796	3.89e-07
GAL	3.06769	6.62e-68
ACE	3.06683	3.1e-23
VIL1	3.06641	2.82e-06
HIC1	3.06544	3.98e-10
HCG24	3.06401	1.72e-06
UCN2	3.06383	6.34e-09
ZP2	3.06254	2.57e-06
TEX41	3.06219	6.53e-15
PLIN4	3.06053	1.44e-08
SYTL3	3.06039	2.71e-47
C1orf132	3.05799	1.55e-14
MIAT	3.05645	3.04e-11
IKZF3	3.05626	2.57e-21
LINC00607	3.05603	8.98e-08
P3H2	3.05569	1.08e-14
PLEK	3.05389	0
RFX6	3.0524	2.72e-06
NFKB2	3.05107	6.39e-282
SLC7A2	3.04967	1.06e-114
NFKBIZ	3.04933	6.46e-134
ARHGAP22	3.04868	9.5e-51
DYNLT1	3.04827	0
CTSL	3.04331	0
NRXN2	3.04308	1.23e-06
SRSF12	3.0399	1.91e-10
IRF2	3.03742	1.51e-225
MMP19	3.03629	1.24e-27
PVRL3	3.03559	2.64e-11
RP11-203E8.1	3.03295	1.66e-06
PVRIG	3.0323	1.35e-06
DCSTAMP	3.03225	2.97e-13
SLC18A1	3.02961	6.51e-11
RP11-369E15.1	3.02742	1.7e-29
ZC3H12A	3.02723	1.32e-175
ART3	3.0272	5.51e-10
SNAI3	3.02289	7.68e-57
CYP2J2	3.01991	2.49e-09
CTD-2081C10.1	3.01881	3.86e-06
SORBS1	3.01783	8.66e-09
HLA-DPB2	3.01657	3.5e-07
ZNF860	3.0163	4.23e-06
KMO	3.01622	9.73e-106
HGD	3.01482	3.28e-21
CYP7B1	3.01459	2.26e-29
FOLH1	3.01441	1.26e-06
IL36G	3.01252	3.56e-06
MAP2	3.00968	1.76e-07
POM121L9P	3.00779	4.16e-06
STEAP4	3.00265	1.23e-06
TGFA	3.00195	2.04e-38
ERO1LB	3.00109	7.1e-109
SYT2	2.99964	1.46e-06
GPRC5A	2.99959	4.25e-06
RP11-21C4.1	2.99809	2.3e-21
SLC52A3	2.99329	2.69e-06
CCR1	2.99217	0
GALM	2.99194	1.54e-171
MMP9	2.99011	1.24e-151
LINC00158	2.99008	3.37e-06
CXCL16	2.9892	4.1e-34
GPR132	2.98859	2.54e-141
DNAJB4	2.9871	1.4e-54
ANKRD22	2.98261	7.35e-12
DLL1	2.98224	3.46e-35
FRMD7	2.9816	4.86e-06
EVX1	2.9797	3.87e-06
RBM43	2.97581	6.31e-82
LTBP1	2.9725	9.02e-43
IGFBP5	2.97036	4.62e-12
TMEM151A	2.96898	5.09e-07
CASP7	2.96637	3.58e-217
MOB3C	2.96616	9.64e-157
IL27RA	2.96291	4.83e-203
SLC31A2	2.96094	7.06e-141
DOCK4	2.96086	3.23e-119
A2M	2.95973	6.42e-100
PLCL2-AS1	2.95931	6.07e-06
ERAP2	2.95856	8.87e-27
EPHA2	2.95327	2.78e-12
SERPINE2	2.95278	1.98e-44
ASCL2	2.95263	6.22e-20
GALNT18	2.94963	3.39e-08
RP5-998N21.4	2.94779	8.53e-06
RP3-508I15.14	2.9468	2.27e-10
ETV3	2.94673	1.67e-266
ARAP2	2.94512	8.75e-23
UBE2F-SCLY	2.94423	3.06e-06
DLG3	2.94183	1.52e-07
ABCA6	2.94014	2.69e-10
BMP6	2.938	1.52e-10
FGL2	2.93749	2.52e-93
BEND5	2.93648	2.26e-07
FBXO32	2.93359	4.34e-34
AKT1S1	2.93336	8.28e-258
RP11-667K14.3	2.92475	4.88e-06
IGF2BP3	2.92051	1.61e-15
KIF1A	2.91643	5.79e-06
C1orf61	2.9164	5.04e-06
IL20RA	2.91512	6.88e-06
RNF19B	2.91482	1.15e-149
RP11-855A2.5	2.91419	6.53e-06
LINC01160	2.91032	3.54e-15
DRAM1	2.90847	2.33e-239
OLFM3	2.90791	2.96e-06
RP11-469A15.2	2.90764	8.25e-06
PDZD2	2.9052	1.01e-11
LRRC3B	2.90447	4.07e-44
RP3-508I15.18	2.90434	3.86e-07
PLXNC1	2.89775	1.4e-107
TIAM1	2.89761	2.68e-06
LSR	2.89419	1.27e-07
GCA	2.89384	4.2e-88
C17orf96	2.89345	3.25e-214
GDF15	2.89262	6.43e-09
DMBX1	2.89206	8.28e-06
CACHD1	2.89039	5.19e-06
H2AFB3	2.89028	4.6e-06
RAB20	2.88878	8.45e-81
RP11-65B7.2	2.88378	6.57e-07
DDX60L	2.88157	2e-136
MATN2	2.87964	3.34e-39
GNAO1	2.87809	8.12e-06
LINC01260	2.87581	2.16e-10
TMEM150B	2.87325	1.94e-25
RP5-858L17.1	2.87316	9.22e-17
AC079325.6	2.86946	2.12e-06
MAN1A1	2.86698	3.7e-198
MAP3K14	2.86596	6.84e-89
CYP27B1	2.86403	1.07e-69
POU3F2	2.85971	1.47e-05
SCNN1A	2.8561	3.28e-06
CD209	2.85454	7.37e-166
CMKLR1	2.85356	2.68e-81
MUC1	2.85227	1.77e-97
RP11-37B2.1	2.84966	1.67e-20
JUNB	2.84863	2.24e-136
HERPUD1	2.84793	0
AC003958.2	2.84648	8.42e-06
IL13	2.84506	5.94e-06
LCN6	2.84341	1.52e-05
SLC9A7	2.84189	4.92e-70
DDIT4L	2.83989	2.83e-91
MYO1A	2.83819	1.52e-06
PHLDB1	2.8378	1.38e-130
KRT17P1	2.83626	1.12e-19
CASP5	2.83463	7.51e-06
TIFAB	2.83374	2.57e-231
FUT1	2.83153	6.77e-06
CTRB1	2.82899	1.6e-05
CASC15	2.82631	2.03e-06
PNPT1	2.82483	0
AP3B2	2.82111	8.51e-21
RP11-809O17.1	2.82003	2.76e-49
DTX1	2.81981	1.47e-05
SLC6A9	2.81264	3.14e-12
KYNU	2.81041	6.39e-258
DYSF	2.80815	6.02e-16
RAB17	2.80641	3.07e-17
AIM1L	2.80531	1.03e-05
SERPIND1	2.80409	1.84e-05
UBASH3A	2.80244	1.47e-05
SDC4	2.80083	5.07e-202
CD28	2.80015	2e-05
GRM5	2.79869	9.53e-06
PHLDA2	2.79648	1.85e-41
AGPAT9	2.79634	1.7e-126
PLEKHO1	2.79619	0
PHF11	2.79456	1.04e-157
RP11-561O23.5	2.79382	2.1e-05
FRAS1	2.79381	6.07e-07
RPS6KA2-IT1	2.79035	2.22e-05
TPPP	2.78691	3.51e-06
XCL2	2.7856	2.52e-07
ADRA1B	2.78539	1e-06
TTC9	2.78326	2.55e-19
RP13-314C10.5	2.78297	9.52e-06
FABP3	2.78285	1.23e-05
TMEFF2	2.78094	1.71e-07
RP11-326I11.4	2.7803	1.2e-06
RNF43	2.77953	2.45e-05
NAV1	2.77835	1.31e-127
TNFAIP8L3	2.77707	5.67e-29
RP11-273G15.2	2.77699	7.72e-06
ARHGEF3	2.77624	9.35e-113
HIST2H2BE	2.77509	1.35e-69
RP11-982M15.8	2.77336	2.02e-05
DSG2	2.77031	2.98e-59
DNAI1	2.76801	1.77e-05
CD1C	2.76583	2.08e-20
GRASP	2.76328	2.65e-06
IL2RG	2.75691	7.33e-09
MOB3B	2.75688	7.96e-17
ARNTL2	2.75564	1.52e-172
SCARA5	2.75558	5.43e-06
FAM71A	2.75359	2.83e-05
SPTBN5	2.75322	1.34e-65
IL12B	2.74817	3.12e-05
HSD17B2	2.74778	3.02e-05
SCN1B	2.7456	4.39e-09
MTSS1	2.74404	2.18e-58
FMNL2	2.73972	1.98e-215
EXPH5	2.73819	5.7e-06
ARNT2	2.7376	1.38e-05
LINC01050	2.73593	1.08e-05
PROX1	2.73579	3.49e-05
RP11-799D4.4	2.7353	1.16e-11
IL1A	2.7347	9.78e-08
GP1BA	2.73313	3.38e-05
LRRN1	2.73277	2.08e-06
IER3	2.73164	2.17e-12
CBLN3	2.73036	1.19e-21
KCNH8	2.72841	4.43e-06
MEP1A	2.72717	4.05e-05
RP11-449D8.1	2.72136	2.79e-05
SLC26A9	2.71871	4.29e-09
C9orf91	2.71701	2.17e-167
HMX3	2.7162	7.68e-06
PATL2	2.71446	6.32e-32
CLIC6	2.71093	1.88e-15
PIM3	2.70974	4.75e-107
COL8A1	2.70911	1.59e-05
TRIM71	2.70829	1.81e-07
CADPS2	2.70772	1.89e-05
MYO5C	2.7075	9.14e-18
RP11-114H24.2	2.70055	5.65e-05
BTNL8	2.70047	5.22e-06
LYN	2.70039	0
TMEM163	2.69964	2.79e-06
JAG1	2.69933	5.51e-58
CDH1	2.69904	4.55e-05
CTD-2631K10.1	2.69872	8e-06
MAP3K8	2.69685	5.36e-115
RASGEF1A	2.69632	3.18e-05
HCRTR2	2.6933	4.45e-05
SLC15A3	2.6921	9.51e-168
ARL5B	2.69206	1e-90
SAMD5	2.68881	7.87e-08
TCF7L2	2.68802	8.69e-31
IRS1	2.68756	2.24e-24
TOR1B	2.68468	1.36e-240
SEMA4A	2.68345	0
CIB2	2.6834	3.9e-05
OSGIN1	2.6831	2.17e-47
DUSP6	2.68201	0
CDKN1C	2.67898	5.4e-08
CTD-2639E6.9	2.67664	3.69e-07
PDGFB	2.67639	5.18e-05
DNAH12	2.67613	4.47e-07
CERKL	2.67381	1.32e-07
C12orf77	2.67128	6.63e-05
IL17REL	2.6706	5e-05
REC8	2.66841	2.31e-66
ABCA13	2.66738	2.28e-07
NFKB1	2.66616	0
ROR1-AS1	2.664	2.86e-05
TEK	2.66204	1.72e-05
PVRL2	2.66008	1.02e-179
TSHZ2	2.65841	1.58e-05
SV2B	2.6578	4.21e-08
HCAR3	2.65727	4.11e-05
CD38	2.6556	5e-234
LINC01137	2.65241	6.01e-22
BTN3A1	2.64999	2.09e-42
TMEM88	2.64464	3.54e-05
RP1-50J22.4	2.64177	4.71e-05
HLA-E	2.64151	0
ADAD2	2.63971	7.44e-05
EID3	2.63845	2.66e-06
TRAF5	2.63841	3.08e-14
SLC2A4	2.63811	1.35e-06
BHLHE40	2.63786	3.67e-189
RP11-288L9.1	2.63511	7.01e-05
DRC1	2.63422	7.77e-07
TPBGL	2.63362	2.53e-09
KRT80	2.63261	5.53e-05
RP11-421P23.1	2.63118	6.87e-15
SPATA32	2.62464	8.55e-05
RAB9A	2.62131	1.33e-138
RP11-184M15.1	2.61818	1.03e-09
TSPAN18	2.61783	3.75e-05
GIMAP8	2.6149	2.54e-141
RP5-966M1.6	2.61278	5.74e-29
CD5L	2.61153	5.63e-06
FER1L6	2.61111	6.99e-05
IFITM2	2.60805	5.34e-65
RP11-395L14.3	2.60387	9.12e-06
CX3CL1	2.60313	4.27e-05
OSBPL10	2.59995	1.66e-06
TSLP	2.59956	5.09e-07
AC114877.3	2.59943	5.33e-07
BBX	2.59581	6.68e-71
RP11-766F14.2	2.59383	4.71e-05
DAPK2	2.59119	3.19e-14
42795.2	2.5909	2.42e-18
HPSE	2.58929	1.01e-235
CCL26	2.58666	2.57e-05
PANX1	2.58549	2.34e-235
RGS16	2.58493	1.23e-99
RP13-143G15.4	2.58431	6.43e-07
MVP	2.58406	1.66e-265
NHLH2	2.58198	0.000103953
PLCL1	2.57987	2.33e-13
AC002511.3	2.5791	8.96e-05
SLC26A11	2.57793	3.98e-16
MYD88	2.57475	0
IRF9	2.57086	2.87e-171
TLR8	2.57005	1.44e-40
RGAG4	2.56858	1.69e-82
CTSB	2.56843	0
SMAD3	2.56689	1.91e-227
SLC43A2	2.56333	4.21e-126
LACTB	2.56233	3.03e-190
TNFRSF4	2.56019	8.53e-05
KITLG	2.55976	4.31e-68
SFRP4	2.55595	3.23e-05
SUSD4	2.55587	9.68e-05
RP11-517C16.2	2.55534	2.01e-05
CMTR1	2.55475	0
RP11-327F22.1	2.55347	9.38e-05
TARM1	2.5529	9.04e-05
LHX9	2.55239	0.000135111
XXbac-B444P24.10	2.54907	9.48e-09
VSIG10L	2.54646	8.45e-33
ADRA2B	2.54471	4.75e-06
PRSS22	2.54308	0.000116461
GAREM	2.54157	1.18e-55
C2	2.53652	7.59e-160
CCR12P	2.53578	0.000139521
BLVRA	2.53552	1.58e-151
TMEM114	2.53543	0.000106724
CASZ1	2.53403	1.03e-43
DNAI2	2.53398	0.000113601
HCAR2	2.53381	9.61e-05
RTCB	2.53237	0
CNTNAP1	2.53186	2.27e-18
CXCL2	2.53065	1.17e-09
FOXD4L4	2.5299	0.000151033
CTD-2552K11.2	2.52955	8e-05
RSPO3	2.52789	3.07e-12
SCRT2	2.52592	0.000163097
CDH5	2.52529	0.000129854
HIST2H2AA3	2.52393	2.28e-95
ROBO1	2.52388	1.39e-202
RP1-197B17.3	2.51827	4.26e-07
NFIL3	2.51727	1.39e-139
C15orf65	2.51691	5.33e-06
SLC8A2	2.51618	4.98e-05
FIRRE	2.51561	5.39e-05
SDK2	2.51449	2.03e-05
CTSO	2.5123	1.89e-65
RAPH1	2.51199	1.13e-33
GTPBP1	2.50806	2.19e-282
B2M	2.50742	0
FOXC1	2.50683	1.03e-23
AC098617.1	2.50597	0.000179693
CICP6	2.50592	0.000182144
SLC38A5	2.50564	1.34e-177
AC010980.2	2.5045	1.34e-05
MARK1	2.50276	0.000115003
LHFPL1	2.50265	0.00021546
FAM71F2	2.50162	6.2e-10
RANBP3L	2.49903	0.000169505
CLEC10A	2.49817	1.32e-16
FCGR1C	2.4978	2.89e-45
RP11-356I2.4	2.49662	9.8e-15
MCOLN2	2.49494	9.05e-284
CTB-41I6.2	2.49492	4.23e-07
USP11	2.48959	2.32e-118
CYLD	2.48949	9.85e-278
SLC30A10	2.48469	0.000130654
CEP112	2.4832	0.000111681
PLEKHH2	2.48308	4.78e-10
IFIT1B	2.48305	0.000221524
TMCC2	2.48165	1.7e-15
CNGA4	2.4784	7.94e-06
DCP1A	2.4779	2.19e-195
HLX	2.47664	8.73e-111
GK	2.47636	5.1e-115
FPR3	2.47598	4.79e-05
RGPD1	2.47553	1.38e-29
CLEC4D	2.47539	1.42e-05
PCGF5	2.47469	2.81e-160
AC007743.1	2.47417	0.00012745
ANKRD61	2.47323	4.95e-05
SCRN1	2.47245	2.78e-20
GIMAP2	2.47206	1.44e-98
KCNE1	2.471	7.92e-16
LAMA4	2.46913	0.000232569
BCL2L1	2.46847	5e-165
PEAK1	2.46745	5.4e-185
VWA7	2.463	2.26e-08
HIST2H3D	2.46205	0.000281592
PTAFR	2.46176	5.32e-135
RP5-839B4.8	2.46003	9.38e-06
WIPI1	2.4589	1.92e-38
EXOC3L4	2.45848	5.57e-08
CRIP2	2.45345	3.28e-06
RP11-126K1.2	2.4518	1.45e-06
TREML3P	2.44936	1.65e-09
AMZ1	2.44692	3.27e-05
RP11-379B8.1	2.44653	1.94e-05
BMPR2	2.4447	8.88e-161
DUSP16	2.44108	3.18e-21
RYR3	2.44058	8.83e-06
SYT7	2.4405	6.32e-05
SP140L	2.44027	4.82e-143
BMP2	2.43965	3.14e-09
SLC1A3	2.43746	7.58e-203
GABBR1	2.43667	9.6e-07
SP100	2.43638	1.27e-279
NGFR	2.43148	8e-05
DPYS	2.43101	9.59e-08
N4BP1	2.42977	3.93e-176
NHS	2.42695	5.54e-12
FAT2	2.42534	0.000266358
PLEKHA1	2.42482	1.6e-07
RP11-762I7.5	2.42349	2.21e-06
AC009948.5	2.42321	2.79e-44
CASR	2.41982	0.000328922
RP11-325K4.3	2.41777	8.66e-11
ZFY-AS1	2.4166	4.59e-05
STRA6	2.41596	9.74e-05
TIMP3	2.41387	1.53e-194
TACR2	2.41382	8.49e-05
AIM1	2.41364	2.08e-288
RP11-409K20.7	2.41342	0.000201698
HEYL	2.41206	3.45e-125
CCDC71L	2.41167	3.15e-33
RPA4	2.41119	0.000137101
MAGEA11	2.411	0.000293321
SUCNR1	2.41095	4.22e-27
CD82	2.4105	1.66e-156
AP000432.1	2.4098	9.23e-05
SFN	2.40866	0.000336456
FAM46C	2.40798	2.92e-08
RGCC	2.40768	1.81e-38
FCGR2C	2.40733	6.84e-63
LINC00890	2.40428	0.000289202
CARD16	2.40375	1.17e-62
BST2	2.40095	0
DNAJB9	2.39668	2.73e-66
ARHGAP21	2.39534	2e-132
LINC01358	2.39419	0.000407757
MOXD1	2.394	1.78e-12
DCUN1D3	2.39208	1.11e-50
VSTM4	2.39147	2.48e-10
LINC00152	2.39081	7.6e-65
TENM3	2.39039	2.57e-31
FMO3	2.38987	0.000319276
LAYN	2.38916	0.000395631
BEX4	2.38874	6.21e-07
CH17-189H20.1	2.38782	8.95e-15
AGBL2	2.38759	3.18e-05
SPATS2L	2.38619	9.71e-199
NFAT5	2.38569	2.64e-131
BZRAP1	2.38485	1.27e-43
SDCBP2	2.38373	9.06e-06
KIRREL	2.383	9.02e-07
DLK2	2.38259	0.00029585
C1orf21	2.38125	5.46e-144
ENKUR	2.37991	0.000265736
PMCH	2.37836	0.000366462
CLEC2D	2.37793	9.37e-47
FAM160A1	2.37627	0.000389773
RASA4B	2.37621	2.18e-26
GADD45A	2.37521	8.86e-103
AP002954.3	2.37386	0.000227565
F3	2.37276	2.32e-81
CTB-41I6.1	2.36967	2.75e-05
SETBP1	2.36837	4.69e-31
JAKMIP3	2.36656	0.000483044
SIX4	2.36595	4.27e-05
C9orf47	2.3651	3.53e-05
CD207	2.36435	0.000274195
GAL3ST2	2.36322	0.00022582
C2orf88	2.36205	3.76e-05
CD86	2.36128	1.14e-43
ZBTB10	2.35845	3.37e-56
FHOD3	2.35437	3.74e-05
KIAA0408	2.35241	1.29e-25
TAL1	2.34937	0.000176411
TRAPPC3L	2.34913	0.00055046
FAM122C	2.34815	1.98e-20
HSPA5	2.34553	0
PSD3	2.34333	7.97e-152
RIMS2	2.34324	3.26e-06
TREML4	2.34218	0.000289851
LMOD2	2.34108	0.000251902
LINC00173	2.34001	0.000555744
LOXL4	2.33982	1.45e-11
RP5-899E9.1	2.33969	2.01e-06
STX17	2.33965	8.33e-106
C19orf26	2.33921	4.09e-11
LRTM2	2.33474	0.000561515
METTL21B	2.33274	4.56e-66
FAM69A	2.33243	4.91e-12
TRADD	2.33228	5.51e-62
RAB11FIP4	2.33173	2.5e-24
P2RY6	2.32964	2.48e-106
FCGR2B	2.32831	1e-65
CFL1P1	2.32551	0.000156115
RP11-655C2.3	2.32504	8.3e-05
COL6A2	2.32365	7.2e-124
QPCT	2.31719	2.44e-21
AC241377.2	2.31692	0.000117733
TRPM8	2.31576	2.4e-11
TMEM2	2.31405	3.28e-63
CAPN12	2.31381	6.57e-09
SUMO4	2.31368	0.000639518
WNT5B	2.31067	8.09e-05
MYO3B	2.30858	0.000216544
NCOA2	2.30854	2.71e-215
LINC01215	2.30801	0.000432769
RP1-15D23.2	2.30567	0.000277752
NCAN	2.30509	0.000541313
AC005262.3	2.30444	0.000644965
MORC1	2.30363	0.000162236
ACTN2	2.3028	0.000602673
RP11-292E2.1	2.30216	0.000486722
DNAJB5	2.30186	5.05e-25
RP11-702F3.4	2.30138	0.000682222
PIK3R5	2.29944	3.14e-160
SGTB	2.29937	1.78e-109
AC002456.2	2.29916	0.000500284
RP11-408H1.3	2.29902	0.000671534
LIPH	2.29857	0.000519371
ZFYVE26	2.29842	4.57e-184
CACNA1E	2.29837	6.44e-109
AC005083.1	2.29758	0.000695385
EPB41L4A	2.29457	7.94e-10
GABRR2	2.29434	8.52e-10
VGLL3	2.29416	0.000796036
HLA-DOB	2.29366	0.000128667
RGS6	2.29354	0.000270416
ABCC1	2.29341	3.16e-293
RP11-439L18.1	2.29319	0.000633056
CTD-3224K15.2	2.29164	0.000594736
FRMPD2	2.29151	0.000428926
DAGLA	2.29032	5.53e-76
ACOXL	2.28929	0.000271373
CASP1	2.28586	1.86e-195
NLGN3	2.28241	2.84e-07
KLHDC8A	2.28053	0.00047879
PHACTR4	2.28044	7.83e-203
PRODH	2.27959	1.4e-08
ISY1-RAB43	2.27891	1.84e-48
GPR155	2.27753	4.15e-20
CREBRF	2.27741	1.34e-39
PRKAG2	2.27635	1.9e-158
KLHL38	2.2756	0.000792723
SMARCA5-AS1	2.27539	0.00070065
NCOA3	2.27293	1.81e-165
GNLY	2.27087	1.29e-06
RP11-162J8.3	2.26699	0.000706102
CABP7	2.26524	0.000661031
CLECL1	2.26502	0.000370147
DMD	2.26366	1.1e-05
ARHGAP5	2.26315	0.000458539
PDLIM4	2.26166	5.56e-72
SOX8	2.26076	0.000738465
PCDHAC2	2.25824	0.0007808
SGIP1	2.25752	3.21e-25
GPR37	2.25746	0.000320669
ERRFI1	2.25382	1.47e-21
CTSS	2.25377	0
IFNGR2	2.25311	3.11e-240
ITGB3	2.25268	1.12e-05
RERE	2.25209	2.51e-130
PLA2G16	2.24901	0.000869698
TXNDC2	2.24847	7.16e-05
LGALS9	2.24841	2.81e-305
RP1-249F5.3	2.2456	0.000834529
ITGA10	2.2447	4.41e-12
PHF24	2.24469	0.000884919
LGALS17A	2.24408	0.000598679
LINC00598	2.24351	0.000336456
PNKD	2.24325	3.43e-147
CDK18	2.24195	5.38e-69
AC104655.3	2.24158	0.000704954
LAMA2	2.24083	3.39e-12
PEX5L	2.24055	1.63e-39
BARX1-AS1	2.23771	4.57e-05
CCDC85A	2.2375	7.98e-05
HNF1B	2.2375	0.000931333
ZBED1	2.23735	3.63e-191
MFSD4	2.23575	0.000108998
KCNIP3	2.23489	2.92e-12
RP11-538D16.3	2.23419	0.000559147
AMOT	2.23398	5.71e-19
MARCKSL1	2.23383	2.74e-105
CTSE	2.23371	0.00102058
SARM1	2.23362	1.07e-08
ACOT9	2.23124	1.89e-133
MB21D1	2.23111	5.18e-203
SCG3	2.23058	1.67e-08
RP11-430C7.4	2.22967	0.00092191
DLGAP3	2.22688	0.00113305
SCARB2	2.22597	1.59e-290
HBEGF	2.22501	5.6e-82
LRP2	2.22419	0.000446584
CMAHP	2.22239	4.58e-08
JPH2	2.22126	0.000860328
KLF3	2.22049	1.47e-87
RP11-667K14.4	2.21891	0.00120579
RP11-168K11.3	2.21754	0.000568382
NAGK	2.21365	3.14e-149
ACSL6_2	2.21338	0.00103554
CSF2	2.2118	0.000637192
CPB2-AS1	2.2084	0.000224737
FTH1	2.20749	1.4e-258
DOK7	2.20707	0.00113846
RAB43	2.20701	1.31e-13
CCND2	2.20673	6.9e-05
TRIM25	2.20605	0
C11orf85	2.2049	0.00126372
NQO2	2.20311	2.63e-74
RHCG	2.20218	0.00128347
LRRC2	2.20195	3.47e-06
TAGAP	2.20147	3.19e-182
FAM26E	2.20103	0.00117768
CLEC6A	2.20092	0.00104542
SBF2	2.20061	2.21e-57
MSX1	2.20024	4.58e-07
TNIK	2.20016	9.81e-31
CLUHP3	2.19958	9.84e-31
HIST1H4I	2.19956	0.00104868
TMSB10	2.19903	0
ZNF618	2.19685	1.27e-113
CNN1	2.19594	0.0012611
CCR6	2.1948	0.00115664
PLXNA4	2.19374	0.000831798
SMIM14	2.19363	9.37e-26
HMCN1	2.19358	1.65e-37
MTMR7	2.19334	3.01e-08
PLA2R1	2.19128	0.0013503
TMEM110-MUSTN1	2.1908	3.36e-22
HLA-A	2.19074	0
RP11-713N11.5	2.18943	0.00153774
RP11-1055B8.3	2.18931	0.000648763
KLHDC7B	2.18844	0.00108329
ESR1	2.1873	0.00121894
ID3	2.18696	5.19e-10
CXCL8	2.18497	1.99e-134
AC241585.2	2.18484	6.56e-08
RP11-290F5.1	2.18162	0.000903751
NPFFR2	2.18156	0.00135321
KDM7A	2.18025	4.4e-19
RP11-363E6.3	2.18024	5.49e-05
POU3F1	2.18017	0.0013736
SWT1	2.17923	2.33e-16
NFKBID	2.17742	9.05e-53
RRBP1	2.17695	2.24e-230
RP11-875O11.1	2.1767	6.9e-05
DSE	2.17466	6.18e-29
SOCS2-AS1	2.17362	0.000943351
GPR158-AS1	2.17331	0.000729497
CHIT1	2.17143	0.000596941
TAP2	2.16962	0
DTX2P1	2.16949	5.21e-10
TIMP1	2.16722	8.87e-63
ARMCX1	2.16708	4.16e-39
TAPBP	2.16681	0
TMEM123	2.16627	4.03e-278
LITAF	2.16605	2.54e-249
PLEKHO2	2.16474	2.64e-186
FSTL3	2.16274	1.53e-35
CCNJ	2.1616	6.84e-95
AC009892.5	2.16157	0.0012688
SMO	2.16141	4.65e-06
FYB	2.16041	1.51e-110
RAB39A	2.16019	2.58e-27
AMPH	2.15994	7.09e-05
CD44	2.15988	6.51e-266
LINC00996	2.15954	9.33e-17
CYB561A3	2.15828	4.5e-235
ADAP2	2.1565	1.22e-70
ABAT	2.15598	1.02e-27
NMRK2	2.15595	0.00124611
PARM1	2.15442	4.27e-10
PDE1B	2.15333	2.29e-132
CNP	2.15197	2.99e-237
CCR5	2.15053	0.000190848
ASAP3	2.14798	0.000196038
PRSS23	2.14752	0.000133947
SMTNL2	2.14724	0.00180811
EPB41L4B	2.14518	0.00014624
MLLT4	2.14515	4.71e-38
HIST2H4B	2.14438	0.000522987
RP11-430C7.5	2.14437	0.00108184
COLEC12	2.14329	1.42e-61
CBLB	2.14172	5.14e-23
JPH1	2.14126	7.93e-21
LRTM1	2.14079	0.00178218
TNNI1	2.14008	0.00135376
JAK2	2.14005	1.14e-141
RPLP0P2	2.14004	1.31e-10
RNASE4	2.13976	0.000465499
THEMIS2	2.13837	2.74e-243
CD47	2.13713	1.8e-143
ERAP1	2.13656	9.92e-240
PITPNM3	2.1353	0.00200646
SRRM3	2.13487	2.24e-05
SLC2A3	2.13383	4.02e-54
DOK4	2.13303	6.52e-10
SLCO5A1	2.13254	0.000722612
SLC22A23	2.13231	4.27e-05
ZFYVE28	2.13195	1.58e-22
EFNB2	2.13185	8.38e-11
FCGR1B	2.13098	6.66e-70
FJX1	2.13054	6.67e-12
ABCB4	2.13046	6.98e-17
GLIS3	2.12941	7.45e-08
ECE1	2.12839	2.3e-76
TANK	2.12757	4.65e-188
ADAMTS8	2.12755	7.53e-07
PDIA4	2.12596	0
RNF217	2.12537	2.17e-36
TIAM2	2.12334	4.12e-19
RP11-576I22.2	2.1214	0.0019785
ENDOD1	2.12095	9.44e-102
TFEC	2.12092	6.99e-152
SGCG	2.11847	0.00154926
DDR1	2.11726	0.00139302
RP11-574O7.1	2.11458	0.0018801
ADAR	2.11392	0
BCL6	2.11283	6.72e-65
LGI2	2.11168	2.87e-05
RHOH	2.11071	1.82e-07
AMIGO2	2.10975	7.39e-14
KIR3DX1	2.10967	0.00189939
TM4SF19	2.10961	2.21e-08
NFKBIE	2.10932	7.77e-158
AP000640.2	2.10874	0.0017815
GLUL	2.10867	7.5e-243
PLCB4	2.10815	0.00104605
PLAC1	2.1071	0.00193155
AC079767.4	2.10653	0.00110789
STAC2	2.1056	0.002196
SLC3A1	2.10557	0.00159136
GPR50	2.10517	0.00228583
GNAL	2.10493	6.86e-10
SLC2A6	2.10438	1.33e-169
MAK	2.10304	0.000179261
S1PR3	2.10253	1.12e-48
RXFP1	2.102	3.41e-63
BHLHE22	2.10096	4.5e-82
HLA-H	2.10062	6.98e-60
RP11-1012E15.2	2.10043	0.00186611
PDE4B	2.09976	9.14e-84
ICAM4	2.09957	0.000334302
ATP10D	2.09754	4.45e-44
CH17-472G23.2	2.09735	6.18e-11
ENPP1	2.09723	0.000934044
CTSH	2.09634	1.7e-288
NRG2	2.09568	0.00025641
GCNT2	2.09514	1.92e-16
AC009133.22	2.09422	0.000224381
RP11-728F11.4	2.09286	0.00141772
CLEC7A	2.09272	5.93e-56
RUFY3	2.09238	1.28e-31
NR5A1	2.09232	0.00228244
C4orf33	2.09128	3.05e-40
HS3ST3A1	2.09032	4.72e-06
N4BP3	2.09015	5.71e-05
PLVAP	2.08965	0.00229663
CAPNS2	2.08882	0.000164507
CCL19	2.08876	0.00128882
NRG1	2.08772	1.52e-18
KDM6B	2.08729	3.45e-41
STC2	2.08663	2.19e-23
IL18R1	2.08597	3.73e-17
CDKL1	2.08567	2.37e-16
ITGA3	2.08261	8.09e-23
BMP4	2.08209	7.13e-06
BATF3	2.08083	2.29e-46
PPM1E	2.07992	3.06e-19
RHEBL1	2.07957	3.12e-05
TXK	2.07889	5.78e-08
AIFM2	2.07887	4.1e-64
TCP11L2	2.07853	2.99e-05
FCRLB	2.07738	2.22e-05
LINC01269	2.07618	0.000534035
RP11-3D4.2	2.07615	7.37e-05
FNDC4	2.07583	0.00239009
CSF2RB	2.07482	1.77e-166
ARRDC3	2.07441	1e-66
FAM129A	2.07061	2.21e-272
HELB	2.07044	3.71e-67
CD248	2.07007	0.00250033
SRPX2	2.0685	0.000101666
GAD1	2.06807	0.00226967
GIMAP4	2.06732	9.55e-08
BCAT1	2.06729	1.28e-210
CHSY3	2.06722	9.07e-15
SRGAP2	2.06454	1.13e-245
HLA-L	2.06452	3.44e-41
NRIP1	2.06401	1.66e-149
XCR1	2.06388	0.00276369
CHDH	2.06322	1.38e-15
FLVCR2	2.0609	5.33e-35
RBCK1	2.06007	2.49e-179
SYT5	2.05769	0.00278973
RP11-262H14.4	2.05736	0.00189939
LARGE	2.05728	8.01e-08
OTUD1	2.05651	1.01e-22
BDNF	2.05156	0.00187192
ZNF267	2.0506	1.59e-93
RP11-486O12.2	2.05021	2.35e-05
PGM5	2.0497	0.00221091
CAP2	2.04701	4.05e-05
ARHGAP10	2.04593	1.7e-58
ZMIZ1-AS1	2.0418	1.01e-06
RBMS3	2.04078	0.00140853
TMEM62	2.04074	6.7e-60
MSC-AS1	2.04013	6.7e-31
HLA-DQA1	2.0389	0.00328102
TMEM52B	2.03748	0.00241865
TRIM56	2.03721	1.87e-204
PSME2	2.03702	1.96e-299
DUSP15	2.03413	0.00224987
ARID5A	2.03318	6.8e-78
SCO2	2.03286	1.04e-108
RP4-663N10.1	2.03281	0.00289335
SLC30A4	2.03209	0.000470258
ZCCHC12	2.03	0.00252409
RP4-607I7.1	2.02993	0.00247112
NOS1	2.02878	0.00249539
RP11-567G11.1	2.02814	0.0023595
SEMA3C	2.02796	3.14e-20
PAXBP1-AS1	2.02775	1.83e-11
ANO3	2.02741	0.00174474
RP11-456O19.2	2.02659	0.00186384
BCL2L11	2.02631	1.21e-154
HECW2	2.0261	0.000566447
UGDH	2.02519	2.71e-97
LHX5	2.02431	0.00236464
ARHGAP25	2.02417	5.75e-101
HLA-C	2.02285	0
RGS2	2.02031	3.7e-48
LRP12	2.01872	1.32e-98
ANXA2R	2.01748	1.41e-13
CLDN1	2.01668	0.00356654
MAP3K7CL	2.01589	3e-08
RP11-298I3.5	2.01557	0.00439295
UNC79	2.01537	2.3e-10
LINC01176	2.01528	4.79e-06
RBM47	2.01522	1.75e-97
MYRFL	2.01272	0.00303752
LINC01353	2.01239	0.000504296
AC069363.1	2.01183	0.00360281
PLEKHH1	2.01142	5.19e-77
RP4-621F18.2	2.01099	0.00375207
CCDC102A	2.01076	8.56e-08
TBX15	2.00955	1.59e-31
TDGF1	2.0094	0.00355267
SLFN12	2.00705	1.6e-36
IGHE	2.00558	0.00227498
FAM87B	2.00527	0.00343409
TNK2	2.00485	2.25e-99
RP11-338C15.3	2.00485	0.00350028
RCN1	2.00482	2.25e-155
ADPRH	2.00025	7.17e-61
CPEB4	2.00005	4.09e-71
FXYD2	1.99884	0.0029477
HLA-G	1.99804	1.68e-05
CD22	1.99434	0.000853269
DMXL1	1.99262	1.09e-114
CCDC109B	1.99215	7.92e-16
KCNS3	1.9919	9.21e-05
RP5-1021I20.2	1.99158	0.00308024
GAS2L3	1.99093	3.76e-22
RAPGEF2	1.9909	9.75e-93
RPS6KC1	1.99047	8.11e-63
RP1-111C20.3	1.99011	0.00104165
TLDC1	1.98912	2.94e-45
SLC35F1	1.989	8.28e-05
PELI1	1.9882	2.49e-45
SYT17	1.98735	1.94e-06
UNQ6494	1.9872	0.00331475
PIK3AP1	1.98601	2.36e-277
RP11-39K24.14	1.98554	0.00434968
SSC5D	1.98547	6.17e-07
MFSD12	1.98467	3.87e-161
CFAP70	1.9843	0.000223632
RGS9	1.98417	0.00338638
RP11-274B21.1	1.98333	3.43e-11
AADACP1	1.98166	0.00398805
LCA5	1.98036	1.24e-10
TEAD3	1.97985	2.61e-10
RP11-38L15.3	1.97978	0.00187436
EVL	1.97947	1.64e-143
FOXN3-AS1	1.97696	2.4e-08
LEF1	1.97659	0.00132932
HLA-J	1.97527	2.46e-14
RP11-794G24.1	1.97517	0.00254063
CPLX1	1.9733	0.000480815
FRRS1	1.97239	3.52e-42
UPP1	1.97008	3.86e-26
GPR84	1.96939	1.27e-25
SAMD3	1.96788	0.00338638
TXN	1.96777	1.45e-153
RP11-806H10.4	1.96669	0.0012646
MYBPC3	1.96641	2.25e-07
LINC01504	1.96551	3.75e-11
DNAJC6	1.96454	8.24e-15
GLT8D2	1.9635	0.00119417
KB-1991G8.1	1.96322	6.42e-05
TNS2	1.96288	1.4e-09
CYTIP	1.96245	1.79e-45
NAPA	1.96226	4.52e-168
CFAP99	1.96188	0.00510104
CLIC4	1.96072	3.09e-186
SERTAD1	1.96049	9.78e-29
NAB2	1.95915	5.26e-66
COL6A1	1.95708	3.66e-117
CNTFR	1.95707	0.0049107
RP11-572M11.4	1.95694	0.0012521
ETS2	1.9564	1.07e-176
HSP90B1	1.95579	0
SIGLEC10	1.95516	6.18e-25
TRIM26	1.95488	1.34e-80
LMBR1L	1.95418	1.5e-26
H2AFB1	1.95407	0.00197783
MFN1	1.95375	1.19e-79
CCDC83	1.95096	0.00442283
C8orf31	1.95036	3.58e-11
APBB2	1.94974	7.28e-12
LINC01415	1.94883	0.00486249
MYCBP2-AS1	1.94785	0.00426944
TNFRSF21	1.94773	2.63e-109
SLC13A3	1.94569	0.000126337
HCK	1.94488	2.14e-185
ZNF804A	1.94439	2.99e-45
PDCD1	1.94416	0.00429992
TRIL	1.94324	0.00257416
ATP1A4	1.94277	0.00516049
AP000476.1	1.9425	9.56e-15
IRF2BPL	1.94188	2.42e-41
RP11-796E2.4	1.93976	0.00193533
RP11-555M1.3	1.937	0.00152987
NAT16	1.93626	0.00460017
ME1	1.936	3.4e-110
FIGLA	1.93584	0.00239369
DDIT3	1.93528	2.75e-50
NHLRC3	1.93412	2.31e-68
KRT86	1.93276	0.00524062
IQCJ-SCHIP1	1.93276	0.00339441
MBL1P	1.93225	2.14e-07
ZNF697	1.93174	6.44e-59
MAP1B	1.93126	6.18e-41
DLGAP1-AS1	1.92923	0.00222185
RP11-85O21.4	1.92905	0.00504035
TRIM38	1.92898	2.33e-58
AGXT	1.92773	0.00247132
CLCA2	1.92593	0.00524309
NBL1	1.92524	4.32e-42
TUBB8	1.92514	0.00524
PTGER2	1.92384	1.67e-10
TBX3	1.92183	9.72e-17
SLC5A3	1.92109	5.87e-51
KIAA1644	1.92038	1.06e-23
NMI	1.91977	2.82e-133
C4B	1.91919	0.000453067
ELFN1	1.91742	4.27e-06
IL4R	1.91669	4.78e-124
LRRK1	1.9149	4.45e-97
RP11-344H11.4	1.91428	0.00521113
PHACTR2	1.91405	2.46e-130
AC007879.4	1.91282	0.00281406
EPHA3	1.9128	0.00608937
HYOU1	1.91194	3.35e-279
SPERT	1.91183	0.00430336
KRT18P55	1.90935	0.006718
SPTLC3	1.90833	0.00158205
HLA-V	1.90611	0.00649214
PAIP1P1	1.90563	0.00604289
HLA-B	1.90492	0
BEST1	1.90441	3.83e-28
RP11-326C3.12	1.90375	0.00629074
RP11-499E18.1	1.90363	0.00503782
AC007326.1	1.90288	0.00438599
TMBIM1	1.90287	2.55e-102
CASP4	1.90255	1.38e-122
GZMB	1.90031	0.00585918
KRT17P2	1.90014	9.68e-09
HIST2H2BF	1.89968	2.23e-61
P2RY12	1.89962	0.00229821
CD68	1.89772	9.37e-185
TMEM63B	1.89488	1.41e-102
YPEL5	1.89434	1.02e-53
RP5-1086K13.1	1.89376	6.42e-09
HOXD8	1.89373	0.00349927
SQSTM1	1.89318	1.67e-228
PTGFRN	1.89312	2.7e-55
SIGLEC14	1.89247	4.66e-58
KRT17	1.88985	0.00481189
LGALS9C	1.88885	0.00246176
SFRP2	1.8884	0.00686214
RP11-680H20.2	1.88741	0.00682776
RP11-632K20.6	1.88684	0.00801572
GCSAM	1.88606	0.007279
HSD3B2	1.88543	0.00422589
PIP5K1A	1.88497	6.22e-60
EHD4	1.88437	6.05e-193
RBM24	1.88416	0.00664222
MMP25	1.88414	1.66e-14
RP5-998N21.10	1.88325	1.86e-26
GPR180	1.88301	5.82e-53
IL1R1	1.88174	7e-27
HOMER2	1.88173	4.57e-18
HSD11B1	1.88121	2.73e-20
UBQLNL	1.88055	0.00687155
IFI30	1.8793	1.51e-177
ZNF366	1.87918	1.3e-37
RP11-468E2.4	1.87877	1.71e-21
GCLM	1.87855	4.38e-142
STAMBPL1	1.87831	1.35e-11
PADI6	1.87821	0.00619402
SPPL2A	1.87811	3.22e-144
TGIF1	1.87737	8.03e-62
ST6GALNAC5	1.87483	0.00514882
C7orf60	1.87466	2.4e-25
CTD-2047H16.2	1.8744	0.00787023
TJP2	1.87415	9.88e-134
ARMC9	1.87412	8.23e-28
RUNX2	1.87363	4.29e-41
ABCG2	1.87265	0.000811036
RP11-35G9.3	1.87251	1.94e-13
BOLA3-AS1	1.87221	0.0067092
BTG3	1.87058	8.25e-103
HLA-K	1.87005	2.3e-06
TESPA1	1.86829	4.31e-07
IGSF8	1.86799	2.15e-62
RIT1	1.8666	7.94e-110
CREG1	1.86655	3.31e-166
RP11-536C5.7	1.86579	0.00541636
RP11-705O24.1	1.86408	0.00694883
GJB2	1.86407	0.00745635
TSC22D1	1.86306	3.91e-86
PAPD7_1	1.86226	2.35e-105
CSNK1G2P1	1.86109	0.0073073
TRIM21	1.86107	2.46e-168
CLEC4F	1.86064	0.00580884
AC015688.3	1.86027	0.0010491
SNX2	1.8601	3.68e-249
TAL2	1.86005	0.0084161
KIF5C	1.85926	4.21e-05
PAXIP1-AS2	1.85912	1.04e-13
SLC35G2	1.85876	0.00398831
RAB8B	1.8584	5.46e-106
MSL3	1.85828	1.1e-78
ZC3H12D	1.85694	1.33e-45
ERVK3-1	1.85661	5.77e-158
TSC22D2	1.85653	2.68e-67
RP3-393E18.2	1.85614	0.00854887
RP11-536K7.5	1.85572	0.00774121
RP11-77H9.2	1.85544	8.6e-11
AIRE	1.8537	0.00499346
CDC42EP1	1.85321	1.41e-10
GPD2	1.85296	3.2e-177
RP11-4B16.4	1.85155	0.00658582
LMO7DN	1.85119	0.00721106
PSMA2_2	1.85074	2.3e-100
CACNA1C	1.85067	0.00754254
AC002480.5	1.84912	0.00759392
LINC01136	1.84851	0.00752008
DLGAP1-AS2	1.84769	0.00294188
ABL2	1.84651	2.49e-79
MET	1.84628	0.00189813
IER5	1.8462	1.21e-59
CAMK2D	1.84579	2.35e-100
LVRN	1.84528	0.00219517
PLCD1	1.84527	1.47e-18
CXCL3	1.84523	6.71e-05
FCGR1A	1.84508	9.56e-164
NTRK3	1.84255	0.00768598
VOPP1	1.84222	1.88e-178
KCNA2	1.84194	0.0075556
SETX	1.84162	3.81e-179
EFR3B	1.84087	5.82e-05
TNFRSF8	1.84073	0.00778118
RP11-3D4.3	1.84006	0.000553141
ZFP36L1	1.83904	4.66e-51
ITPR2	1.83816	9.09e-82
CDC20B	1.83663	0.00925186
PSTPIP2	1.83562	3.47e-131
ADRB2	1.83524	1.11e-09
XXbac-BPG154L12.4	1.83522	0.00852426
SIX1	1.83428	1.65e-08
PI4K2A	1.83375	1.42e-84
TRIM67	1.83374	0.00546799
DHRSX-IT1	1.83318	0.0073668
C17orf67	1.83255	3.06e-20
LGALS3	1.83182	4.04e-132
MCF2	1.83178	0.00177502
SPAG5-AS1	1.83162	0.00252735
ABCB1	1.83127	0.000480601
RP11-757G1.6	1.8308	0.000315719
RP11-404E16.1	1.83003	0.00916657
TMEM229B	1.82941	1.39e-145
PCDHB9	1.82934	3.22e-11
MYO1D	1.82892	0.00831369
TRIP4	1.82886	5.54e-65
CLRN3	1.82557	0.00978243
RABAC1	1.82372	1.21e-31
FAM205C	1.82283	4.85e-33
SRGAP2C	1.82245	2.07e-115
ORM2	1.82023	0.0093153
SMAD7	1.82021	2.48e-60
[truncated: 2,919 more rows]
