# Supplementary material for: Head-to-head comparisons of Toxoplasma gondii and its near relative Hammondia hammondi reveal dramatic differences in the host response and effectors with species-specific functions
Source: PLoS Pathog. 2020 Jun 23;16(6):e1008528. doi: 10.1371/journal.ppat.1008528 (PMC7360062; doi:10.1371/journal.ppat.1008528)
Supplement: S2 Table — (XLSX) [file ppat.1008528.s008.xlsx]

## Sheet: TGGT1vsMock
NAME	NES	FDR q-val
HALLMARK_TNFA_SIGNALING_VIA_NFKB	9.94999	0
HALLMARK_INTERFERON_GAMMA_RESPONSE	8.02275	0
HALLMARK_INTERFERON_ALPHA_RESPONSE	7.3786	0
HALLMARK_INFLAMMATORY_RESPONSE	7.29605	0
HALLMARK_EPITHELIAL_MESENCHYMAL_TRANSITION	4.90226	0
HALLMARK_COMPLEMENT	4.49622	0
HALLMARK_IL6_JAK_STAT3_SIGNALING	4.47422	0
HALLMARK_IL2_STAT5_SIGNALING	4.45535	0
HALLMARK_KRAS_SIGNALING_UP	4.45418	0
HALLMARK_MYC_TARGETS_V1	3.72898	0
HALLMARK_ALLOGRAFT_REJECTION	3.63547	0
HALLMARK_MTORC1_SIGNALING	3.25227	0
HALLMARK_APOPTOSIS	3.03249	0
HALLMARK_ESTROGEN_RESPONSE_EARLY	2.99421	0
HALLMARK_MYC_TARGETS_V2	2.96737	0
HALLMARK_HYPOXIA	2.94128	0
HALLMARK_UNFOLDED_PROTEIN_RESPONSE	2.74051	0
HALLMARK_COAGULATION	2.68537	7.81893e-05
HALLMARK_ANGIOGENESIS	2.53275	0.000308405
HALLMARK_TGF_BETA_SIGNALING	2.26207	0.00120392
HALLMARK_ANDROGEN_RESPONSE	2.23322	0.0015519
HALLMARK_P53_PATHWAY	2.02073	0.00722991
HALLMARK_ESTROGEN_RESPONSE_LATE	1.9753	0.00929567
HALLMARK_PROTEIN_SECRETION	1.94745	0.0108338
HALLMARK_REACTIVE_OXIGEN_SPECIES_PATHWAY	1.8042	0.0213835
HALLMARK_XENOBIOTIC_METABOLISM	1.80328	0.0205611
HALLMARK_UV_RESPONSE_UP	1.68479	0.0396567
HALLMARK_E2F_TARGETS	-3.71287	0
HALLMARK_OXIDATIVE_PHOSPHORYLATION	-2.76422	0
HALLMARK_G2M_CHECKPOINT	-2.54731	0.000506823
HALLMARK_DNA_REPAIR	-1.94554	0.0205855
HALLMARK_MITOTIC_SPINDLE	-1.87578	0.0248337
HALLMARK_SPERMATOGENESIS	-1.71084	0.0491818

## Sheet: TGME49vsMock
NAME	NES	FDR q-val
HALLMARK_TNFA_SIGNALING_VIA_NFKB	11.0949	0
HALLMARK_INTERFERON_GAMMA_RESPONSE	8.55383	0
HALLMARK_INTERFERON_ALPHA_RESPONSE	8.02986	0
HALLMARK_INFLAMMATORY_RESPONSE	7.80425	0
HALLMARK_MYC_TARGETS_V1	6.86296	0
HALLMARK_EPITHELIAL_MESENCHYMAL_TRANSITION	6.46068	0
HALLMARK_MTORC1_SIGNALING	6.33488	0
HALLMARK_IL2_STAT5_SIGNALING	5.38473	0
HALLMARK_ALLOGRAFT_REJECTION	4.54255	0
HALLMARK_HYPOXIA	4.39344	0
HALLMARK_KRAS_SIGNALING_UP	4.35031	0
HALLMARK_UNFOLDED_PROTEIN_RESPONSE	4.32271	0
HALLMARK_IL6_JAK_STAT3_SIGNALING	4.27216	0
HALLMARK_MYC_TARGETS_V2	4.18606	0
HALLMARK_COMPLEMENT	4.10173	0
HALLMARK_APOPTOSIS	3.88023	0
HALLMARK_P53_PATHWAY	3.71838	0
HALLMARK_UV_RESPONSE_UP	3.65697	0
HALLMARK_ANDROGEN_RESPONSE	3.56367	0
HALLMARK_COAGULATION	3.55755	0
HALLMARK_CHOLESTEROL_HOMEOSTASIS	3.4498	0
HALLMARK_ESTROGEN_RESPONSE_EARLY	3.18081	0
HALLMARK_GLYCOLYSIS	3.17448	0
HALLMARK_XENOBIOTIC_METABOLISM	2.90553	0
HALLMARK_ANGIOGENESIS	2.82296	0
HALLMARK_ESTROGEN_RESPONSE_LATE	2.67246	5.83554e-05
HALLMARK_OXIDATIVE_PHOSPHORYLATION	2.56769	0.000105577
HALLMARK_UV_RESPONSE_DN	2.41509	0.000333174
HALLMARK_REACTIVE_OXIGEN_SPECIES_PATHWAY	2.37997	0.000554382
HALLMARK_MYOGENESIS	2.32114	0.000822287
HALLMARK_HEDGEHOG_SIGNALING	2.10149	0.0040695
HALLMARK_APICAL_SURFACE	1.87048	0.014838
HALLMARK_NOTCH_SIGNALING	1.8418	0.0169969
HALLMARK_PROTEIN_SECRETION	1.75241	0.0260485
HALLMARK_TGF_BETA_SIGNALING	1.73596	0.0277631
HALLMARK_WNT_BETA_CATENIN_SIGNALING	1.64311	0.0430919
HALLMARK_E2F_TARGETS	-3.81287	0
HALLMARK_G2M_CHECKPOINT	-3.1532	0
HALLMARK_MITOTIC_SPINDLE	-2.51116	0.000251429

## Sheet: TGVEGvsMock
NAME	NES	FDR q-val
HALLMARK_TNFA_SIGNALING_VIA_NFKB	11.8683	0
HALLMARK_INTERFERON_GAMMA_RESPONSE	10.0764	0
HALLMARK_INTERFERON_ALPHA_RESPONSE	9.16144	0
HALLMARK_INFLAMMATORY_RESPONSE	8.40729	0
HALLMARK_MTORC1_SIGNALING	6.397	0
HALLMARK_IL2_STAT5_SIGNALING	5.84359	0
HALLMARK_MYC_TARGETS_V1	5.7341	0
HALLMARK_ALLOGRAFT_REJECTION	5.03083	0
HALLMARK_MYC_TARGETS_V2	4.91154	0
HALLMARK_IL6_JAK_STAT3_SIGNALING	4.88718	0
HALLMARK_COMPLEMENT	4.82345	0
HALLMARK_UNFOLDED_PROTEIN_RESPONSE	4.73406	0
HALLMARK_EPITHELIAL_MESENCHYMAL_TRANSITION	4.30586	0
HALLMARK_APOPTOSIS	4.21145	0
HALLMARK_KRAS_SIGNALING_UP	4.12055	0
HALLMARK_ESTROGEN_RESPONSE_EARLY	3.99017	0
HALLMARK_UV_RESPONSE_UP	3.6298	0
HALLMARK_HYPOXIA	3.57692	0
HALLMARK_P53_PATHWAY	3.40889	0
HALLMARK_ANDROGEN_RESPONSE	3.23548	0
HALLMARK_ESTROGEN_RESPONSE_LATE	3.12736	0
HALLMARK_XENOBIOTIC_METABOLISM	2.89154	0
HALLMARK_COAGULATION	2.74926	6.0559e-05
HALLMARK_ANGIOGENESIS	2.68887	0.000112202
HALLMARK_CHOLESTEROL_HOMEOSTASIS	2.56087	0.000210257
HALLMARK_NOTCH_SIGNALING	2.37387	0.000668518
HALLMARK_UV_RESPONSE_DN	2.30463	0.00093699
HALLMARK_WNT_BETA_CATENIN_SIGNALING	2.22122	0.00194974
HALLMARK_TGF_BETA_SIGNALING	2.15103	0.00317299
HALLMARK_REACTIVE_OXIGEN_SPECIES_PATHWAY	2.12653	0.00332449
HALLMARK_MYOGENESIS	1.90973	0.0100614
HALLMARK_GLYCOLYSIS	1.88466	0.0112283
HALLMARK_HEDGEHOG_SIGNALING	1.72461	0.0262533
HALLMARK_APICAL_JUNCTION	1.61196	0.0467789
HALLMARK_E2F_TARGETS	-5.42739	0
HALLMARK_G2M_CHECKPOINT	-4.1022	0
HALLMARK_MITOTIC_SPINDLE	-3.40016	0
HALLMARK_OXIDATIVE_PHOSPHORYLATION	-2.89905	0
HALLMARK_BILE_ACID_METABOLISM	-2.26615	0.00197746
HALLMARK_HEME_METABOLISM	-2.12252	0.00450872
HALLMARK_DNA_REPAIR	-2.0416	0.00594447
HALLMARK_ADIPOGENESIS	-1.99143	0.00752185
HALLMARK_FATTY_ACID_METABOLISM	-1.97606	0.00705527
HALLMARK_PEROXISOME	-1.81604	0.0155483
HALLMARK_SPERMATOGENESIS	-1.79414	0.0159327

## Sheet: HhEth1vsMock
NAME	NES	FDR q-val
HALLMARK_TNFA_SIGNALING_VIA_NFKB	11.6156	0
HALLMARK_INTERFERON_GAMMA_RESPONSE	11.1883	0
HALLMARK_INFLAMMATORY_RESPONSE	9.54214	0
HALLMARK_INTERFERON_ALPHA_RESPONSE	9.27838	0
HALLMARK_IL2_STAT5_SIGNALING	6.21976	0
HALLMARK_EPITHELIAL_MESENCHYMAL_TRANSITION	6.12057	0
HALLMARK_COMPLEMENT	5.90322	0
HALLMARK_ALLOGRAFT_REJECTION	5.72536	0
HALLMARK_IL6_JAK_STAT3_SIGNALING	5.33606	0
HALLMARK_KRAS_SIGNALING_UP	4.41568	0
HALLMARK_APOPTOSIS	4.01838	0
HALLMARK_HYPOXIA	3.6746	0
HALLMARK_P53_PATHWAY	3.45552	0
HALLMARK_ANDROGEN_RESPONSE	3.45232	0
HALLMARK_MTORC1_SIGNALING	3.35872	0
HALLMARK_XENOBIOTIC_METABOLISM	3.27228	0
HALLMARK_CHOLESTEROL_HOMEOSTASIS	3.24275	0
HALLMARK_UV_RESPONSE_UP	3.24164	0
HALLMARK_ESTROGEN_RESPONSE_EARLY	3.20103	0
HALLMARK_COAGULATION	3.13354	0
HALLMARK_UV_RESPONSE_DN	2.96285	0
HALLMARK_PROTEIN_SECRETION	2.87534	8.22511e-05
HALLMARK_UNFOLDED_PROTEIN_RESPONSE	2.74996	0.000230934
HALLMARK_ESTROGEN_RESPONSE_LATE	2.70564	0.000221312
HALLMARK_TGF_BETA_SIGNALING	2.56749	0.000339346
HALLMARK_ANGIOGENESIS	2.52453	0.000326295
HALLMARK_APICAL_JUNCTION	2.50082	0.000428447
HALLMARK_HEME_METABOLISM	2.45887	0.000461615
HALLMARK_MYOGENESIS	2.42736	0.0005512
HALLMARK_NOTCH_SIGNALING	2.37611	0.000735333
HALLMARK_REACTIVE_OXIGEN_SPECIES_PATHWAY	2.01029	0.00530296
HALLMARK_HEDGEHOG_SIGNALING	1.90651	0.00969633
HALLMARK_GLYCOLYSIS	1.88028	0.0111314
HALLMARK_APICAL_SURFACE	1.64639	0.0394261
HALLMARK_E2F_TARGETS	-7.2715	0
HALLMARK_G2M_CHECKPOINT	-5.58158	0
HALLMARK_MITOTIC_SPINDLE	-3.38451	0
HALLMARK_OXIDATIVE_PHOSPHORYLATION	-3.36225	0
HALLMARK_DNA_REPAIR	-2.55548	0
HALLMARK_BILE_ACID_METABOLISM	-2.20333	0.00212021
HALLMARK_PEROXISOME	-2.11267	0.00346146
HALLMARK_MYC_TARGETS_V1	-2.03363	0.00558027
HALLMARK_SPERMATOGENESIS	-1.85201	0.0158515
HALLMARK_ADIPOGENESIS	-1.76634	0.0216695

## Sheet: HhAmervsMock
NAME	NES	FDR q-val
HALLMARK_TNFA_SIGNALING_VIA_NFKB	12.2755	0
HALLMARK_INTERFERON_GAMMA_RESPONSE	11.3855	0
HALLMARK_INFLAMMATORY_RESPONSE	9.60244	0
HALLMARK_INTERFERON_ALPHA_RESPONSE	9.42642	0
HALLMARK_IL2_STAT5_SIGNALING	6.67488	0
HALLMARK_COMPLEMENT	6.27896	0
HALLMARK_ALLOGRAFT_REJECTION	6.0425	0
HALLMARK_IL6_JAK_STAT3_SIGNALING	5.78586	0
HALLMARK_EPITHELIAL_MESENCHYMAL_TRANSITION	5.16518	0
HALLMARK_APOPTOSIS	4.94291	0
HALLMARK_KRAS_SIGNALING_UP	4.45262	0
HALLMARK_HYPOXIA	4.12471	0
HALLMARK_COAGULATION	4.03396	0
HALLMARK_ANDROGEN_RESPONSE	3.74277	0
HALLMARK_XENOBIOTIC_METABOLISM	3.59357	0
HALLMARK_UV_RESPONSE_DN	3.49141	0
HALLMARK_P53_PATHWAY	3.43178	0
HALLMARK_TGF_BETA_SIGNALING	3.42554	0
HALLMARK_UV_RESPONSE_UP	3.38482	0
HALLMARK_PROTEIN_SECRETION	3.38055	0
HALLMARK_ESTROGEN_RESPONSE_LATE	3.14341	0
HALLMARK_MTORC1_SIGNALING	3.06022	0
HALLMARK_ESTROGEN_RESPONSE_EARLY	3.05149	0
HALLMARK_MYOGENESIS	3.03669	0
HALLMARK_CHOLESTEROL_HOMEOSTASIS	3.01986	0
HALLMARK_APICAL_JUNCTION	2.95714	0
HALLMARK_NOTCH_SIGNALING	2.84787	0
HALLMARK_HEME_METABOLISM	2.79801	4.71939e-05
HALLMARK_HEDGEHOG_SIGNALING	2.44345	0.000506715
HALLMARK_ANGIOGENESIS	2.18677	0.00163043
HALLMARK_KRAS_SIGNALING_DN	2.12629	0.00243776
HALLMARK_WNT_BETA_CATENIN_SIGNALING	2.05978	0.00376522
HALLMARK_UNFOLDED_PROTEIN_RESPONSE	2.05044	0.0039658
HALLMARK_REACTIVE_OXIGEN_SPECIES_PATHWAY	1.92323	0.00817054
HALLMARK_E2F_TARGETS	-8.25389	0
HALLMARK_G2M_CHECKPOINT	-6.27354	0
HALLMARK_OXIDATIVE_PHOSPHORYLATION	-5.13038	0
HALLMARK_MITOTIC_SPINDLE	-4.08832	0
HALLMARK_MYC_TARGETS_V1	-4.06632	0
HALLMARK_ADIPOGENESIS	-3.8106	0
HALLMARK_DNA_REPAIR	-3.67885	0
HALLMARK_PEROXISOME	-2.64991	0
HALLMARK_MYC_TARGETS_V2	-2.60172	0
HALLMARK_GLYCOLYSIS	-2.5097	4.48276e-05
HALLMARK_FATTY_ACID_METABOLISM	-2.42733	0.000307798
HALLMARK_SPERMATOGENESIS	-2.32077	0.000719953
HALLMARK_BILE_ACID_METABOLISM	-2.09382	0.00286352
