# Supplementary material for: Head-to-head comparisons of Toxoplasma gondii and its near relative Hammondia hammondi reveal dramatic differences in the host response and effectors with species-specific functions
Source: PLoS Pathog. 2020 Jun 23;16(6):e1008528. doi: 10.1371/journal.ppat.1008528 (PMC7360062; doi:10.1371/journal.ppat.1008528)
Supplement: S3 Table — (XLSX) [file ppat.1008528.s009.xlsx]

## Sheet: IFNg Response
Genes	TGGT1_mock	TGGT1_1	TGGT1_2	TGGT1_3	ME49 mock	ME49 1	ME49 2	ME49 3	VEG mock	VEG 1	VEG 2	VEG 3	HhEth1 mock	HhEth1 1	HhEth1 2	HhEth1 3	HhAm mock	HhAm 1	HhAm 2	HhAm 3
XCL1	5.31166	7.64067	7.74879	7.69228	4.6791	9.33515	9.46992	9.41221	4.84316	8.97278	8.85016	9.01475	4.71144	7.95692	8.22481	7.89581	4.91262	7.22348	7.27558	7.35119
IRF4	5.99495	7.94589	7.87492	8.06321	5.79674	8.61531	8.68893	8.63367	6.17466	9.70247	9.71507	9.78468	5.74013	10.0087	9.97951	9.96201	5.7989	10.483	10.543	10.619
IFI44L	10.2939	11.7519	11.8112	12.1666	9.15827	11.0717	10.8617	11.0641	8.86424	12.3565	12.3414	12.4811	8.73498	13.8206	13.7337	13.8659	9.06019	14.4469	14.5291	14.5766
IFIT1	10.8286	12.1631	12.3738	12.3636	10.2867	12.0872	12.0643	12.1572	9.6147	13.0331	13.0244	13.1344	9.76741	14.3323	14.3086	14.2649	9.7767	15.0035	15.0632	15.056
CD86	6.26887	7.64233	7.59968	7.46576	7.21461	9.22292	9.29715	9.24653	7.66524	9.68134	9.73858	9.83322	6.80734	8.74739	8.62243	8.50514	7.7121	9.34084	9.26221	9.37827
STAT4	5.00012	5.49077	5.45148	5.46183	4.84555	6.85251	6.56915	6.84225	4.54782	6.59905	6.67669	6.78219	4.76317	8.55366	8.49647	8.41398	4.89886	9.05594	9.1086	9.17089
OASL	8.78577	9.97718	10.0641	10.0313	8.50564	10.2074	10.2398	10.2457	7.89205	10.8066	10.707	10.7964	8.06262	12.1646	12.2107	12.0529	7.88641	12.2972	12.2998	12.3473
IFI44	10.2696	11.4242	11.5037	11.824	9.48021	11.2447	11.0894	11.2044	8.86339	11.6752	11.6228	11.7595	8.96349	13.3285	13.2155	13.3497	8.92127	13.3594	13.3764	13.4666
ISG15	10.9032	11.9811	12.1563	11.9175	10.6527	12.3723	12.3107	12.5	10.2487	12.7175	12.6329	12.6689	10.3221	13.9738	14.1543	14.0217	10.1593	13.9117	14.0318	14.1067
USP18	9.54557	10.6628	10.8421	10.8449	9.3454	10.9951	10.9732	11.0227	9.07886	11.877	11.8488	11.8624	8.95608	13.1443	13.1598	13.0591	9.17547	13.4413	13.4672	13.4562
IFIT3	9.68418	10.9811	11.1207	11.1316	9.1063	10.626	10.681	10.7056	8.65174	11.8038	11.8027	11.8982	8.74401	13.4445	13.3996	13.3427	8.90323	14.0718	14.0891	14.0707
MX1	11.5311	12.678	12.861	12.7615	11.2427	12.9028	12.8577	12.9429	10.5648	13.6791	13.6568	13.7131	10.6922	14.9166	14.9317	14.8711	10.6862	15.1565	15.1772	15.1946
ICAM1	9.68059	10.9234	10.8581	10.8073	10.1527	11.8215	11.9355	11.8685	9.8817	12.4238	12.4445	12.4557	9.67834	12.8258	12.9358	12.7224	9.78027	13.6803	13.5641	13.6334
PTGS2	5.95251	7.06642	6.67954	7.04787	6.50557	8.21847	8.31757	8.37558	5.94332	7.74062	7.63576	7.77009	6.27717	8.10787	8.16849	8.04602	6.09187	9.1019	8.86285	9.00524
OAS2	12.2776	13.2555	13.4165	13.3812	11.6418	13.2015	13.1898	13.2443	11.3063	14.13	14.1364	14.2199	11.2283	14.9792	14.9647	14.9147	11.3702	15.4612	15.4716	15.4242
OAS3	12.8693	13.8299	13.9655	13.9295	12.3884	13.8421	13.8091	13.933	12.1805	14.7702	14.7638	14.8385	12.1124	15.7091	15.7378	15.6583	12.3046	16.2339	16.2365	16.23
EPSTI1	9.19124	10.1222	10.2632	10.4753	9.07071	10.5187	10.4844	10.5551	8.53665	11.3019	11.2225	11.3577	8.5204	12.7648	12.7223	12.7214	8.53675	13.1776	13.2492	13.2081
DDX58	9.91212	10.8839	11.0049	11.095	9.74475	11.1748	11.1023	11.1714	9.36674	12.0121	12.0156	12.1443	9.54413	13.1054	13.0675	13.0454	9.33745	13.826	13.8876	13.8665
NAMPT	10.2765	10.9213	10.8702	11.0287	10.643	12.1528	12.154	12.079	10.6541	12.1352	12.1489	12.205	10.4956	12.5613	12.5343	12.471	10.5891	13.0641	13.147	13.1196
TNFAIP6	4.9836	5.85346	5.99599	6.13541	5.82772	7.29822	7.30872	7.25009	4.7738	6.58404	6.72101	6.84922	4.56285	7.50688	7.6143	7.38235	4.631	8.10521	8.19105	8.19486
CMPK2	11.168	12.2152	12.3968	12.4124	10.719	11.9687	11.9973	12.0661	10.5857	12.7264	12.7171	12.7495	10.594	13.8195	13.8676	13.8065	10.5287	13.8738	13.9005	13.8474
IFIH1	10.3779	11.1641	11.29	11.3922	10.1265	11.3852	11.3504	11.3363	9.84127	12.2875	12.2664	12.4236	9.90003	13.3566	13.3575	13.3505	9.89817	14.1396	14.2322	14.1916
IRF7	10.0437	10.7962	10.9208	10.7928	10.1583	11.458	11.4154	11.5276	9.46089	11.7458	11.6589	11.7521	9.90115	12.8449	13.0427	12.929	9.44831	12.9435	13.0455	13.1144
NFKBIA	11.1058	11.9444	11.9141	11.9231	11.3725	12.6359	12.7228	12.6885	11.2001	12.9298	12.9235	12.9344	11.3382	13.5241	13.5752	13.4354	11.1722	13.9305	13.9377	13.9809
IFIT2	10.5214	11.4632	11.6771	11.6764	9.9932	11.036	11.0254	11.1192	9.46683	12.3357	12.3211	12.4509	9.57138	14.2737	14.2622	14.1706	9.65061	15.4172	15.3907	15.4003
CDKN1A	10.5425	11.2974	11.3803	11.3142	10.3503	11.5685	11.5807	11.6322	10.0696	11.8012	11.8187	11.8201	10.1156	12.7715	12.9114	12.6262	10.0649	13.1322	13.0639	13.1581
HERC6	10.0565	10.7517	10.8562	10.9883	9.90498	11.0653	11.0594	11.1995	9.38881	11.5375	11.5219	11.6137	9.62333	12.7403	12.6944	12.71	9.35256	13.1393	13.2067	13.1569
LY6E	10.9152	11.6251	11.7957	11.5371	10.672	11.7779	11.8399	11.9452	10.8014	12.5895	12.532	12.5443	10.4638	13.5054	13.5897	13.4415	10.7859	13.6707	13.6534	13.6625
TNFAIP3	10.5601	11.5506	11.5089	11.5786	10.6896	11.8645	11.8835	11.8218	10.6874	12.4664	12.4299	12.5191	10.4955	13.4367	13.4583	13.3723	10.8647	14.1087	14.1209	14.1613
IDO1	3.97316	4.0773	4.25267	4.40137	3.88009	5.31018	5.24812	5.0731	3.67299	4.86223	4.63621	4.81022	3.54146	6.24644	6.24871	5.99902	3.66955	7.93246	7.72072	8.00529
CCL2	9.78554	10.9646	10.947	10.8787	11.7625	12.9077	12.9771	12.9642	11.6438	13.3723	13.3515	13.3836	10.3314	13.9074	13.9418	13.7761	11.5578	14.8914	14.768	14.7341
PARP14	12.5186	13.3496	13.5149	13.6297	12.0596	13.237	13.1377	13.1872	11.8802	14.0034	13.9795	14.0914	11.8163	15.0653	15.0467	15.065	11.9847	15.4105	15.4708	15.447
SOD2	12.2745	12.7661	12.7142	12.7835	12.1624	13.3012	13.3374	13.3406	12.2955	13.3621	13.3796	13.4187	12.0437	14.3091	14.3457	14.2539	12.2756	15.1	15.1052	15.1015
MX2	11.9071	12.6824	12.8442	12.8439	11.892	13.017	12.9848	13.0499	11.7197	13.6315	13.601	13.6865	11.6626	14.6604	14.651	14.6259	11.7796	15.0146	15.0395	15.0111
SOCS1	5.48007	6.53075	6.71321	6.65739	5.10718	6.13263	6.31645	6.33694	5.00449	7.53425	7.6726	7.52004	5.02658	8.06467	8.41661	8.18019	4.99953	8.48744	8.61831	8.58107
IFI27	10.3612	10.7989	10.9458	10.7524	8.97567	10.0111	10.0388	10.1726	8.10864	9.89671	9.86466	9.96964	9.01771	13.0359	13.022	12.8615	8.08627	12.7241	12.7305	12.7593
SAMD9L	11.7926	12.5527	12.6524	12.8211	11.1508	12.2621	12.1643	12.2262	11.0352	13.1589	13.1515	13.2929	10.9749	14.2832	14.2069	14.3075	11.1249	14.9548	15.0789	15.0904
SP110	10.402	11.2383	11.429	11.4528	10.1169	11.2872	11.2381	11.2158	9.61415	11.7124	11.7453	11.7756	9.93794	12.7435	12.6535	12.6724	9.85762	12.9259	12.876	12.9161
GBP4	8.33378	9.17494	9.34299	9.51038	7.84668	8.7691	8.80921	8.8795	7.90294	10.2321	10.2067	10.3607	7.73651	12.2713	12.2931	12.2089	8.08176	13.1753	13.2681	13.2186
DHX58	9.27656	9.98222	10.1318	10.0035	9.01863	10.1185	10.0558	10.1033	8.81263	10.4769	10.4229	10.4728	8.8929	12.1949	12.2688	12.1231	8.83235	12.2123	12.2377	12.32
RSAD2	9.75969	10.42	10.5254	10.6834	9.23818	10.1979	10.1073	10.2053	8.85726	11.1648	11.1451	11.3543	9.11634	13.2741	13.1984	13.1509	8.98465	14.0734	14.113	14.0858
PLSCR1	10.3896	11.1448	11.1653	11.3432	10.4646	11.556	11.4891	11.5154	10.1948	11.7904	11.8177	11.8418	10.049	12.69	12.6771	12.6405	10.089	12.9123	12.9399	12.9107
XAF1	10.8529	11.5339	11.6075	11.7134	10.4642	11.5293	11.4455	11.5282	10.2672	12.0948	12.0681	12.1418	10.2658	12.7158	12.6537	12.7034	10.3959	13.0789	13.1155	13.1469
CASP7	9.38221	9.96889	9.99004	9.96817	9.26165	10.2896	10.3205	10.2487	9.62201	10.6026	10.592	10.6784	9.20941	11.1199	11.1447	11.0305	9.56608	11.6747	11.7092	11.7086
IFI35	10.1421	10.74	10.9517	10.7324	10.0395	10.9758	10.9717	11.0833	9.95576	11.5177	11.4827	11.4736	9.80847	13.0115	13.0645	12.9074	9.79896	13.072	13.1298	13.1873
EIF2AK2	11.8867	12.598	12.6757	12.8032	11.4467	12.4651	12.3823	12.4652	11.4183	13.0795	13.116	13.1517	11.1994	13.5662	13.5161	13.6263	11.4139	13.9848	14.0425	14.0184
IFITM3	11.3599	12.0028	12.156	11.9773	11.1344	12.023	12.0344	12.1796	10.9316	12.7888	12.7745	12.8423	10.9765	14.348	14.3698	14.2424	10.8825	14.6097	14.5867	14.5624
BATF2	7.18619	8.00863	8.3147	8.20157	7.49684	8.39764	8.44157	8.52214	7.011	9.04783	9.00242	9.17177	7.02118	10.9287	11.021	10.7746	6.92572	11.2171	11.1565	11.1536
UBE2L6	10.0331	10.8519	11.045	10.9054	9.98488	10.8481	10.9008	11.0148	9.98303	11.8697	11.8538	11.8983	9.68757	13.0017	12.992	12.9032	9.95652	13.1776	13.2022	13.1516
IL15RA	7.00439	7.6905	7.71581	7.79974	7.3904	8.36408	8.26103	8.32083	6.67609	8.13919	8.06363	8.33655	6.68316	10.7157	10.7917	10.6007	6.66968	10.9467	10.9786	11.0282
RNF213	13.0948	13.7015	13.8572	14.0532	13.3672	14.3067	14.19	14.2924	13.3241	15.027	15.0025	15.1174	13.1259	15.9177	15.9277	15.9536	13.4577	16.6778	16.6902	16.7818
CXCL10	9.01271	10.0705	10.1621	10.4986	8.90757	9.251	9.42939	9.28754	8.90287	12.2776	12.2184	12.4473	8.78756	15.7979	15.7567	15.6731	9.36701	16.6368	16.6771	16.6264
PARP12	9.79976	10.5432	10.6224	10.7841	10.0548	10.9828	10.927	10.9831	9.4865	11.1606	11.146	11.1289	9.74808	12.3758	12.3621	12.3624	9.53708	12.4299	12.4204	12.4739
CD274	5.60075	6.14599	6.20976	6.20419	5.07591	5.94937	6.26866	5.76934	5.07039	7.33981	7.09085	7.4042	4.99387	10.1401	10.1305	10.0681	4.93055	11.2418	11.1653	11.2011
NFKB1	10.8655	11.3867	11.4259	11.4271	11.2508	12.1347	12.1774	12.1176	11.4316	12.3714	12.4163	12.4437	11.251	12.9339	12.954	12.8749	11.384	13.3142	13.2806	13.3073
SOCS3	7.2099	7.86033	7.91687	7.96476	8.37735	9.3272	9.2651	9.30892	7.15521	9.13854	9.02109	9.18497	7.39451	9.90368	10.0987	9.75044	7.12268	10.1812	10.0499	10.1425
STAT1	13.1034	13.7362	13.8333	13.8536	12.8385	13.7039	13.6688	13.7069	12.6849	14.2348	14.2465	14.3146	12.5661	15.2747	15.2465	15.251	12.7173	15.6495	15.7261	15.6375
ISG20	6.41912	7.34729	7.47942	7.76316	6.65585	7.55641	7.38007	7.42141	6.13153	8.06659	8.10991	8.19885	6.43949	11.5706	11.5805	11.4108	6.02185	11.8857	11.8882	11.9508
SLAMF7	6.26905	6.48395	6.53455	6.72739	5.86532	6.59243	6.59281	6.68593	5.54017	7.05927	7.21682	7.47998	5.81124	9.75963	9.73512	9.60944	5.72613	10.76	10.7644	10.778
IL10RA	8.82511	9.72242	9.58834	9.65647	9.38297	10.1092	10.0974	10.1199	9.50464	11.0359	11.035	11.0861	9.0032	11.7035	11.7624	11.5987	9.50491	12.7713	12.7349	12.7455
PDE4B	8.47868	8.91614	8.98398	9.07304	9.17795	10.0118	9.92526	9.9358	8.87997	9.89698	9.91909	9.90673	8.6616	9.97587	10.0097	10.0742	9.04792	10.5287	10.537	10.5473
LGALS3BP	10.5886	11.0636	11.16	10.9582	10.2529	10.9328	10.9355	10.9962	10.264	11.4469	11.3727	11.5097	10.2063	12.8313	12.8841	12.7883	10.186	13.1894	13.2051	13.2065
SERPING1	6.09373	6.60066	6.69046	6.65977	6.10762	6.63863	7.03986	6.68154	6.19089	7.24115	7.21312	7.62451	6.03347	10.2624	10.2175	10.0975	6.20828	11.0979	11.0232	10.9834
DDX60	10.3015	10.9228	10.9861	11.0983	9.99553	10.7146	10.5869	10.6555	9.93323	11.5674	11.5667	11.6322	9.82262	12.1133	12.0728	12.1289	9.99949	12.7891	12.8862	12.8947
BST2	11.2957	11.7277	11.8436	11.6416	11.4828	12.1706	12.1349	12.1932	11.6082	12.4969	12.441	12.4199	11.3307	13.1667	13.2356	13.171	11.5333	13.2179	13.2803	13.2707
PML	10.8228	11.2739	11.4318	11.2965	10.8918	11.4839	11.5721	11.6139	10.8294	11.991	11.9271	12.0461	10.8928	12.8876	12.9891	12.8466	10.8532	13.1657	13.1748	13.2049
HIF1A	10.5131	10.6298	10.7318	10.7468	10.8034	11.5161	11.4778	11.4747	10.9474	11.5985	11.6159	11.6287	10.7631	11.3313	11.4064	11.3592	10.9739	11.8418	11.8749	11.8496
TAP1	11.9078	12.4707	12.5971	12.4851	12.0316	12.6751	12.6622	12.6551	11.9239	13.1771	13.1851	13.1979	11.9802	14.5839	14.6515	14.5186	11.8819	14.8362	14.8551	14.8728
CD40	7.99045	8.61487	8.56912	8.65334	8.39814	8.99674	9.05894	9.00789	8.31812	9.16284	9.14886	9.23156	8.02291	11.0225	11.0656	10.8193	8.34374	11.6634	11.5939	11.6641
CFH	4.91745	5.40262	5.85144	6.02096	5.86929	6.67409	6.31447	6.51644	5.11434	6.41748	6.70178	6.87638	4.75475	9.64445	9.56663	9.55244	5.04999	10.6393	10.6988	10.6712
FAS	5.53014	6.30017	6.1781	6.48845	5.4683	6.06234	6.12089	6.09073	5.34631	6.21583	6.72425	6.53592	5.19398	7.84706	7.76553	7.88182	5.18279	8.64017	8.74144	8.70344
RTP4	8.08073	8.39668	8.62885	8.56465	7.90711	8.51866	8.52987	8.49597	7.42782	8.80098	8.73159	8.8395	7.87076	10.2614	10.2472	10.2262	7.69211	10.0925	10.1499	10.0643
PNPT1	11.1308	11.5018	11.6022	11.674	11.5534	12.1773	12.1233	12.1388	11.6725	12.8299	12.8168	12.869	11.4191	13.3581	13.3332	13.3721	11.7613	13.7472	13.8488	13.8332
UPP1	6.83057	7.42443	7.24246	7.35416	7.7947	8.4093	8.45059	8.41021	7.39338	8.48071	8.49809	8.37309	6.73788	8.25766	8.29966	8.2827	7.32954	8.66401	8.59187	8.71196
FPR1	5.45579	5.7299	5.65278	5.7417	7.51888	8.1536	8.21823	8.06653	7.72669	7.79661	7.74843	7.78812	5.83778	6.85785	6.68632	6.71562	7.72237	8.13445	7.93542	7.84547
IFI30	10.1204	10.4769	10.4338	10.3106	11.5698	12.0984	12.1629	12.2185	12.0028	12.2396	12.2039	12.1803	10.7892	12.563	12.5614	12.48	11.8998	13.2735	13.3105	13.2681
STAT2	11.4159	11.8771	11.9778	12.0107	11.5996	12.1551	12.0991	12.169	11.3015	12.7367	12.731	12.8158	11.4606	13.9387	13.9237	13.8716	11.5353	14.4795	14.4557	14.5296
LAP3	11.8136	12.4736	12.4932	12.4692	12.1997	12.7244	12.7632	12.7556	11.9204	13.1802	13.1613	13.2185	11.7904	14.2777	14.2237	14.1575	11.9286	14.5443	14.5267	14.501
WARS	12.5246	12.9264	13.0481	12.9729	12.7697	13.3028	13.3202	13.2903	12.4875	13.4476	13.4257	13.4853	12.4879	15.0701	15.0697	14.9534	12.5035	15.4967	15.5447	15.5239
TOR1B	10.1075	10.5851	10.7746	10.6385	10.2754	10.8143	10.7543	10.8514	10.284	11.2837	11.2412	11.303	9.95647	11.8697	11.865	11.8147	10.2717	12.1894	12.2605	12.1555
ADAR	14.2772	14.6012	14.6901	14.6606	14.2106	14.7515	14.7297	14.7432	14.2145	15.1294	15.1451	15.182	14.1276	15.4325	15.4467	15.4129	14.2567	15.7946	15.7917	15.7708
ZNFX1	11.6612	12.0045	12.0909	12.1031	11.7102	12.2044	12.2039	12.2148	11.662	12.5534	12.5473	12.6374	11.6082	13.5388	13.5489	13.4294	11.704	14.0815	14.0489	14.0736
LYSMD2	6.7735	7.2705	7.23126	7.265	7.49818	7.95774	8.03425	8.0521	7.26743	8.02309	7.96971	7.95861	7.25044	8.33993	8.36257	8.38211	7.17389	8.449	8.42356	8.27655
BTG1	10.7221	11.0055	10.9618	10.9389	10.7142	11.1734	11.2556	11.2449	10.9045	11.0715	11.1129	11.0803	10.7142	11.4337	11.4244	11.3228	10.8193	11.9342	11.9431	11.9111
IRF2	9.23639	9.53187	9.56676	9.60948	9.44881	9.88974	9.92865	9.95829	9.50115	10.2404	10.2011	10.2472	9.42724	11.3254	11.2932	11.2126	9.46894	11.6851	11.6458	11.6341
IL15	3.74388	4.75057	4.54953	4.53377	3.93037	4.49127	4.38232	4.44543	3.60275	4.68328	4.27401	4.24001	3.92447	6.69717	6.71248	6.80177	3.70447	6.7838	6.92362	7.12375
B2M	14.7399	15.0321	15.0282	15.0378	14.6715	15.1346	15.1448	15.177	14.7536	15.2493	15.2387	15.2257	14.6357	16.1238	16.0448	16.0279	14.5737	16.3824	16.4046	16.3764
MYD88	11.8658	12.3079	12.4094	12.3045	12.1049	12.5493	12.6003	12.5937	11.9856	12.9724	12.9542	12.9735	11.9723	13.6187	13.6463	13.5921	11.9957	13.8582	13.8539	13.8294
CIITA	5.76417	5.86836	5.67812	5.95619	5.81894	6.2286	6.23287	6.33973	6.8367	7.74042	7.61772	7.66345	5.92355	7.15158	7.08973	7.07801	6.9752	7.78339	7.67313	7.62534
RIPK2	8.48802	8.76797	8.68886	8.7192	8.72516	9.17909	9.22578	9.16645	8.96792	9.51916	9.65108	9.65201	8.81626	9.5666	9.54975	9.53045	8.9059	10.02	9.98625	9.90332
APOL6	11.5888	11.9855	12.0633	12.1685	11.1747	11.5758	11.5655	11.6218	11.0599	12.3241	12.3114	12.3876	10.9949	13.2216	13.2272	13.2244	11.0635	13.8574	13.8731	13.8692
GCH1	8.51309	8.79176	8.62627	8.82789	8.42311	8.83582	8.82386	8.81185	8.68329	9.33449	9.43804	9.47396	8.49627	10.7947	10.8891	10.7248	8.75282	11.5989	11.6572	11.6534
ARL4A	8.76007	9.05189	9.08525	8.9778	8.58819	9.06475	8.93119	9.07851	8.35687	9.07943	9.17153	9.05769	8.55816	9.13386	9.2023	9.27457	8.32074	9.08917	9.29168	9.08517
ST3GAL5	8.35863	8.80494	8.9052	8.90106	8.40652	8.73721	8.83938	8.85114	8.33208	9.37546	9.41498	9.47175	8.40128	10.7787	10.6738	10.6814	8.31432	11.425	11.4252	11.4379
MTHFD2	12.5733	12.8737	12.8179	12.8125	12.5647	12.9635	13.0231	13.0089	12.571	13.1107	13.1651	13.1685	12.3487	13.2372	13.2056	13.1415	12.5629	13.4928	13.5335	13.518
PSMB9	9.76217	10.0768	10.187	10.0554	9.74284	10.0969	10.1575	10.1547	9.66094	10.5706	10.523	10.5208	9.90889	11.9096	12.0008	11.8451	9.53658	11.7871	11.8328	11.8693
IRF9	9.9943	10.2982	10.3969	10.3559	10.1544	10.5688	10.5504	10.5775	9.51058	10.6695	10.6177	10.6707	9.85065	11.4221	11.4994	11.4629	9.59772	11.3578	11.3988	11.4578
TRIM25	12.6634	12.9249	12.9673	12.969	12.6308	13.0255	13.0233	13.0173	12.5616	13.2683	13.2721	13.3459	12.5083	13.9707	13.9914	13.9622	12.5902	14.1919	14.172	14.1943
IRF1	9.63196	10.0608	10.0673	9.95696	9.89664	10.2698	10.2656	10.2912	9.84981	10.6117	10.6104	10.6076	9.80478	11.7808	11.8778	11.7105	9.88426	12.5182	12.4288	12.4491
CD38	10.5241	10.5935	10.6627	10.6579	10.3554	10.7898	10.747	10.6571	10.3475	10.9799	10.9848	10.9831	9.93953	11.3743	11.3566	11.3153	10.3312	12.215	12.3013	12.2902
PELI1	7.84029	8.1711	8.05196	8.28253	8.12413	8.426	8.5157	8.5188	8.125	8.80411	8.89714	8.95825	7.87513	9.46257	9.46656	9.42246	8.28603	9.75114	9.632	9.69451
MT2A	9.59024	9.7546	9.90381	9.57322	9.81324	10.031	10.1574	10.3165	9.4843	10.6307	10.736	10.7419	10.161	12.0153	12.0778	11.9101	9.45202	11.8087	11.8721	11.8852
TNFSF10	9.11999	9.54782	9.55679	9.65442	9.07309	9.31692	9.3816	9.36971	9.52224	10.5077	10.5076	10.6001	9.11798	12.7669	12.7118	12.7008	9.46459	13.7095	13.7848	13.7813
TRIM26	9.11979	9.27546	9.41905	9.4005	9.36436	9.652	9.65233	9.71011	9.23786	9.81834	9.81561	9.79499	9.34869	10.5316	10.6222	10.5097	9.27193	10.6495	10.6671	10.6821
PTPN6	11.062	11.1515	11.2157	10.9814	11.7822	12.1246	12.1108	12.0434	11.7966	11.9993	11.9845	11.9463	11.7594	11.7727	11.8263	11.7037	11.8209	11.9891	11.9595	11.9264
RBCK1	11.611	11.8081	11.8571	11.8059	11.7987	12.1085	12.0809	12.1045	11.561	12.1455	12.1079	12.1273	11.7641	13.0288	13.1589	13.0593	11.6109	13.0251	13.0988	13.1603
HLA-A	12.3812	12.5522	12.6177	12.4355	13.3807	13.6405	13.6693	13.6815	13.5216	13.8784	13.8174	13.8032	13.4322	14.6751	14.7201	14.6015	13.4077	14.9729	15.0068	15.0303
IFITM2	10.4284	10.5395	10.6122	10.3161	10.44	10.6321	10.6238	10.8516	10.3704	10.8546	10.8125	10.9174	10.5448	12.2778	12.3351	12.1144	10.3883	12.3651	12.2366	12.2567
TRIM14	12.2331	12.3651	12.4493	12.4741	12.2804	12.5311	12.5521	12.553	12.4301	12.8779	12.8582	12.8904	12.155	13.1628	13.1633	13.1252	12.4434	13.353	13.3277	13.3009
CASP4	10.0196	10.0936	10.1833	10.1832	10.4362	10.6548	10.73	10.6884	10.4012	10.7219	10.707	10.6937	10.3108	11.4492	11.3923	11.3508	10.369	11.7937	11.7003	11.7412
CSF2RB	10.1368	10.4533	10.2999	10.2869	10.6734	10.9134	10.9255	10.9261	10.7773	11.1542	11.1894	11.188	10.3912	11.3473	11.491	11.3863	10.7858	12.2841	12.3419	12.296
PSMA3	10.8387	10.9937	10.9803	10.9887	11.6917	11.9568	11.8973	11.9529	11.6369	11.967	11.9702	12.002	11.5495	12.464	12.4126	12.4498	11.5233	12.4032	12.4881	12.3976
TRIM21	10.7739	10.9322	11.1325	11.0198	10.986	11.2306	11.243	11.1907	10.931	11.5375	11.5169	11.4904	10.9134	12.1581	12.1982	12.1304	10.8447	12.2025	12.157	12.1804
STAT3	11.8511	11.974	12.0415	11.9455	12.4748	12.7067	12.7006	12.7309	12.1674	12.5875	12.5869	12.6241	12.141	13.1314	13.147	13.0394	12.1998	13.4609	13.4498	13.4399
IL4R	9.82098	10.0405	10.1391	10.0192	10.6445	10.8685	10.845	10.8932	10.5956	10.757	10.8169	10.771	10.2143	11.5606	11.6038	11.4612	10.6252	12.0285	11.978	12.0642
HLA-B	12.3211	12.4998	12.4683	12.3931	13.8222	14.0353	14.036	14.0523	13.9777	14.2901	14.2412	14.2475	13.8519	14.9084	14.9521	14.8579	13.9123	15.2746	15.305	15.3357
CD74	11.5191	11.6389	11.6769	11.4628	11.6143	11.7821	11.8613	11.8492	11.7627	12.2662	12.2595	12.2633	11.9767	12.6804	12.7438	12.5878	11.664	12.7431	12.7476	12.6872
PSME1	10.926	11.0336	11.14	10.9999	11.6417	11.8541	11.8507	11.8527	11.7699	12.0744	12.0837	12.0837	11.572	12.4673	12.444	12.4311	11.7321	12.7663	12.7728	12.7582
PSME2	10.8723	11.0024	11.1393	11.0692	11.8137	12.0244	12.0216	12.0005	11.9982	12.4042	12.3771	12.3734	11.7462	13.0488	13.025	12.9657	11.8979	13.3993	13.3689	13.3774
VCAM1	4.07636	5.31742	5.15227	5.62132	3.55031	3.70791	3.99945	3.7038	3.75948	5.59313	5.42857	5.85227	3.68965	7.95075	7.9635	7.8004	3.7552	9.08982	8.96303	9.03899
CCL5	9.61638	9.82999	9.93132	9.77656	9.92247	10.0959	10.0951	10.1478	10.288	10.7204	10.6844	10.7192	9.69201	11.6025	11.6193	11.359	10.1944	13.0723	12.97	12.996
ISOC1	8.48682	8.69083	8.55991	8.65064	8.50218	8.76129	8.70359	8.64771	8.83675	8.97132	9.03636	9.01786	8.50715	8.71346	8.73974	8.65794	8.92678	8.99129	8.97823	9.03747
SECTM1	8.02406	8.33053	8.54982	8.23334	8.4353	8.57401	8.57129	8.7131	7.85768	8.8353	8.81712	8.93698	8.10086	10.6258	10.7438	10.6475	7.9049	11.3868	11.5008	11.4364
TAPBP	12.3193	12.5705	12.5909	12.4938	12.2977	12.4743	12.4966	12.4588	12.2826	12.8292	12.8105	12.8638	12.3089	13.4942	13.557	13.5032	12.3132	13.8764	13.9001	13.9032
PIM1	9.11694	9.19614	9.22963	9.09708	9.69549	9.86188	9.84714	9.87781	9.54359	9.45015	9.4639	9.45528	9.35523	11.2727	11.3949	11.235	9.4885	11.725	11.7089	11.777
CXCL11	7.41184	8.39746	8.4532	8.71581	6.86169	6.91158	6.91578	7.06769	6.65508	9.17204	9.09641	9.28925	6.57997	13.244	13.2058	13.2197	7.02649	14.5356	14.6841	14.6342
PSMB2	11.312	11.366	11.4252	11.3231	11.9784	12.0882	12.2018	12.1381	12.0247	12.2095	12.2081	12.1979	11.8431	12.4097	12.3663	12.2828	11.9267	12.4054	12.3816	12.3386
OGFR	11.0857	11.2841	11.3144	11.2344	11.765	11.9379	11.893	11.9423	11.5439	11.9588	11.9068	11.9558	11.7056	12.4826	12.5944	12.5337	11.5943	12.6557	12.7583	12.7851
HLA-DRB1	9.76376	9.72852	9.83109	9.58829	10.428	10.5187	10.5966	10.6238	10.6215	10.7421	10.717	10.6799	10.4988	10.6846	10.6925	10.5607	10.5	10.8816	10.8429	10.8535
PSMB8	12.243	12.3353	12.4921	12.2496	12.4578	12.5882	12.5786	12.6238	12.4365	12.7537	12.7231	12.6842	12.4122	13.4818	13.4741	13.3921	12.3705	13.4859	13.504	13.5268
CASP1	10.1476	10.2683	10.3703	10.25	10.4662	10.5867	10.5597	10.6421	10.8664	11.088	11.1661	11.1945	10.2624	11.8053	11.7331	11.694	10.8265	12.4978	12.5523	12.4966
PFKP	11.7995	11.9724	11.9027	11.9781	12.4648	12.6058	12.5866	12.6054	12.1237	12.4951	12.4576	12.4968	12.4375	13.0611	13.1025	13.049	12.206	12.7774	12.814	12.8675
SSPN	3.70395	3.93143	3.98337	4.1295	3.52219	3.50766	3.7159	3.68039	3.31288	3.39599	3.68173	3.53685	3.66746	4.06727	4.28712	4.31642	3.31085	4.57422	5.07949	4.63888
RNF31	10.7952	10.8352	10.8942	10.8278	11.2988	11.3866	11.428	11.45	11.1764	11.4692	11.4513	11.452	11.3075	11.5778	11.6865	11.5402	11.2599	11.606	11.6476	11.6026
PTPN2	9.96797	10.1058	10.0352	10.2051	10.567	10.6865	10.6811	10.6817	10.5717	10.8893	10.8821	10.8957	10.3496	10.9251	10.9017	10.9308	10.574	11.1498	11.1271	11.1756
BPGM	7.94251	8.19255	8.30702	8.33555	7.92512	8.03336	8.01031	8.06959	8.29484	8.59819	8.61869	8.56833	8.07269	8.11662	8.01998	7.97304	8.27872	8.44159	8.55182	8.46637
NMI	10.5414	10.5771	10.7298	10.6945	10.2656	10.3519	10.3711	10.3431	10.5563	10.8866	10.8742	10.9219	10.3919	11.4663	11.451	11.4854	10.4565	11.7841	11.9202	11.8546
METTL7B	10.1457	10.341	10.4078	10.1805	10.4888	10.5178	10.5981	10.6171	9.93656	10.0527	10.0344	9.95095	10.2501	11.9094	11.8923	11.816	9.74025	10.8661	10.7935	10.7495
RIPK1	9.05368	9.32208	9.32013	9.31058	9.46217	9.52071	9.49734	9.6083	9.49519	9.76334	9.74804	9.72245	9.44178	10.3518	10.3768	10.3239	9.57103	10.8044	10.8137	10.8201
SLC25A28	10.1855	10.2625	10.2227	10.2338	10.3792	10.4431	10.4426	10.4785	10.0964	10.4536	10.4413	10.5099	10.275	11.4514	11.4372	11.3614	10.2012	11.4449	11.3794	11.4932
TRAFD1	10.026	10.0842	10.1722	10.1642	10.2235	10.2832	10.25	10.2805	10.0995	10.4546	10.4059	10.4408	10.2234	12.0241	12.0302	11.897	10.0442	12.3692	12.382	12.3659
EIF4E3	5.66903	5.72534	5.88521	5.80147	5.55287	5.46455	5.69176	5.64105	5.6072	5.25416	5.27311	5.40273	5.35201	5.60478	5.66027	5.42848	5.54792	5.93428	6.14428	6.12404
IFNAR2	11.1735	11.1454	11.1917	11.2736	11.5131	11.5815	11.5364	11.555	11.5873	11.5885	11.6245	11.6168	11.3306	11.6932	11.6744	11.6971	11.5275	11.8687	11.8347	11.8058
SPPL2A	10.6788	10.8178	10.7035	10.8539	10.86	10.8679	10.8932	10.9411	10.7588	10.8472	10.8592	10.9148	10.6211	11.4594	11.4031	11.4529	10.6138	11.9483	12.0053	11.9783
C1S	6.04183	5.85069	5.79223	6.24614	5.82948	5.75952	5.96857	5.86192	5.09582	4.81553	4.76861	5.1574	5.91308	6.16252	6.17987	6.17696	5.09002	5.83318	5.96178	5.95015
SRI	8.97076	9.02283	8.97831	9.05241	9.33041	9.35314	9.34139	9.38487	9.76172	9.90208	9.92714	9.83839	9.3536	9.94571	9.95933	9.85171	9.644	10.1971	10.1212	10.1744
MVP	10.7393	10.7935	10.8702	10.6719	11.2075	11.2151	11.207	11.2477	11.0117	11.2478	11.151	11.2664	11.0612	12.2958	12.3714	12.2804	10.9653	12.7995	12.8803	12.8785
NUP93	10.9038	10.9642	10.9682	10.8408	11.4532	11.4746	11.4594	11.453	11.5538	11.6337	11.638	11.6162	11.4319	11.5037	11.5592	11.4729	11.5387	11.5632	11.5083	11.5008
CASP8	10.0434	10.0487	9.98318	10.1023	10.1694	10.2167	10.1423	10.1743	10.0034	10.0524	10.1852	10.1072	10.1221	10.9533	10.8405	10.8717	10.1141	11.0125	11.0953	11.0281
LCP2	10.7956	10.9467	10.826	10.9195	11.1281	11.1432	11.1613	11.0903	11.3394	11.4805	11.5211	11.5077	10.9943	11.779	11.7416	11.7031	11.3727	12.1058	12.067	12.0211
PTPN1	11.2106	11.2636	11.2552	11.2352	11.3383	11.3209	11.3675	11.3341	11.52	11.5977	11.6092	11.5946	11.3104	11.8749	11.925	11.7809	11.4839	12.2249	12.2206	12.2069
CASP3	9.90839	9.85645	9.94792	9.98524	9.80226	9.82252	9.75327	9.82592	10.1987	10.0108	10.1273	10.0863	9.94658	10.4729	10.4556	10.4264	10.1929	10.597	10.6352	10.6849
PSMB10	11.2156	11.2254	11.3497	11.0832	11.61	11.6027	11.5851	11.6279	11.4573	11.5836	11.5025	11.4848	11.7537	12.2798	12.3784	12.2648	11.3754	12.1622	12.2658	12.2757
IL18BP	8.03072	8.25541	8.06564	8.04673	8.15951	8.21858	8.10538	8.13998	8.05151	7.98026	7.7146	7.93509	8.31828	8.36895	8.41395	8.31761	7.96827	8.41194	8.44634	8.554
TNFAIP2	11.9748	11.9249	11.9397	11.9081	12.3865	12.4085	12.3494	12.374	11.9532	12.1675	12.1594	12.2041	12.2213	13.0036	13.053	13.0373	12.0981	13.3488	13.3364	13.426
SAMHD1	12.823	12.8701	12.916	12.8947	13.1975	13.1699	13.1743	13.1883	13.9041	13.8577	13.8705	13.8761	13.1889	13.7561	13.7263	13.7241	13.8829	14.4718	14.4953	14.4313
IL2RB	4.95216	4.99422	4.93674	4.53865	4.97975	4.89366	4.98661	4.98047	4.4812	4.29793	4.46686	4.26616	4.82322	5.50048	5.75591	5.54359	4.26968	4.98935	5.03972	5.04465
IRF5	11.9242	11.9193	11.9726	11.8118	12.3059	12.2514	12.2768	12.2965	12.2254	12.3625	12.2953	12.3333	12.3543	12.7028	12.7426	12.6444	12.1724	12.6744	12.7369	12.726
PNP	12.1272	12.1334	12.1728	12.0439	12.6005	12.5394	12.5875	12.5479	12.801	12.6271	12.6758	12.5995	12.3531	12.0996	12.095	12.0606	12.7407	11.97	11.8468	11.8321
NCOA3	10.3657	10.5234	10.5715	10.6836	10.4872	10.4262	10.3541	10.5086	10.2118	10.6658	10.7089	10.7615	10.18	11.2334	11.2412	11.2056	10.3143	11.9685	11.9564	11.9957
FGL2	7.3199	7.31023	7.31611	7.40018	7.19985	7.10667	7.13939	7.1104	7.94372	8.75624	8.71266	8.81186	7.02929	8.81783	8.82386	8.6727	8.03536	10.1923	10.2492	10.1505
RAPGEF6	10.0111	10.0089	10.0161	10.1088	9.64826	9.6287	9.47428	9.50844	10.0889	10.0798	10.0668	9.93358	9.66206	9.67558	9.48866	9.6188	10.1332	9.81961	10.0784	10.0126
ITGB7	9.69831	9.72109	9.70139	9.46617	10.8998	10.7507	10.7742	10.8157	10.923	10.7714	10.6813	10.72	10.4364	10.6941	10.6689	10.547	10.8071	10.9246	10.8236	10.8653
C1R	4.14716	4.03229	4.03464	3.93537	5.26216	5.02357	4.98829	5.33933	5.11316	4.64865	4.50249	4.79671	5.0957	4.586	4.4815	4.61729	5.00456	5.10902	5.32965	5.0337
JAK2	10.5098	10.6511	10.5815	10.7242	10.4123	10.3441	10.1766	10.2482	10.6791	11.0149	11.0745	11.1279	10.6683	11.8882	11.8574	11.9144	10.772	12.2936	12.4096	12.3477
ST8SIA4	9.30424	9.29683	9.27599	9.28192	9.57172	9.39048	9.39615	9.42408	9.59594	9.44742	9.49487	9.51015	9.14108	9.62729	9.53137	9.58707	9.44781	10.1789	10.198	10.1242
NLRC5	10.9876	11.0524	11.0397	11.1152	12.06	11.8899	11.8875	11.8972	11.4905	11.5969	11.5388	11.5676	11.7555	12.6898	12.7328	12.7303	11.6154	12.7935	12.8612	12.9014
LATS2	8.76359	8.75877	8.81598	8.67553	8.75046	8.61313	8.45751	8.5979	8.58748	8.4739	8.38828	8.45307	8.62477	8.98581	8.96742	8.90107	8.70673	9.16921	9.19932	9.13473
IRF8	13.1681	13.133	13.1576	13.0876	13.1562	12.9455	12.931	12.9224	13.1997	13.0971	13.1062	13.1285	13.2291	13.3885	13.4371	13.3787	13.1967	13.5847	13.5868	13.6745
NOD1	8.53439	8.46396	8.54789	8.60623	8.87141	8.67688	8.68324	8.56327	9.0437	8.69107	8.76155	8.78543	8.97024	9.2685	9.33498	9.21325	9.13676	9.36297	9.43915	9.41911
VAMP8	11.6696	11.5411	11.622	11.4336	11.9928	11.7066	11.771	11.7301	12.0235	11.554	11.4974	11.411	11.9647	11.5412	11.5565	11.5025	11.8401	11.2298	11.1072	11.1175
TDRD7	12.5216	12.2863	12.3322	12.3129	12.0566	11.814	11.7949	11.8325	12.3684	12.3162	12.3095	12.3498	12.7681	12.7671	12.7456	12.7529	12.3561	13.1438	13.1447	13.0785
PLA2G4A	8.74275	8.85424	8.80334	8.84924	9.28751	9.07064	8.99809	9.0064	9.17742	9.76161	9.91121	9.86321	9.20225	9.98008	9.9517	9.90355	9.13144	10.0969	10.1945	10.0306
CMKLR1	6.18828	6.58577	6.69338	6.78083	7.23177	6.87498	7.04881	6.96967	7.87794	7.86735	7.77061	7.9992	6.64911	8.11579	8.09699	8.10774	8.06259	10.2712	10.242	10.0926
BANK1	8.65401	8.27926	8.37662	8.34425	8.20916	7.96849	7.90779	7.87813	8.66806	8.34379	8.42203	8.32028	8.62723	8.57384	8.53645	8.48758	8.64826	8.72185	8.80148	8.80003
FCGR1A	11.1242	11.1412	11.237	11.1318	11.3111	10.9938	11.0159	11.0347	11.0509	11.0928	11.155	11.1328	11.1734	12.2534	12.2551	12.1665	11.0386	12.4002	12.3737	12.3721
ARID5B	7.58554	7.60923	7.50666	7.42417	7.022	6.69276	6.69009	6.78252	6.68604	6.66586	6.80176	6.83582	7.18969	7.84385	7.76544	7.76002	6.52462	7.60643	7.53601	7.47668
HLA-DMA	6.37857	6.51808	6.55316	6.62829	6.84938	6.53543	6.41557	6.42306	6.54687	6.05711	6.10007	6.20394	6.65535	6.8889	6.91906	6.94414	6.28685	6.61101	6.50151	6.5208
GPR18	7.27404	7.03453	7.2736	7.13555	6.77383	6.22693	6.50252	6.39006	7.24526	6.90412	6.84744	6.80855	7.258	6.1336	6.17402	6.43742	7.04128	5.91159	6.10968	5.76317
TXNIP	12.6019	12.3325	12.401	12.3015	12.6513	12.2679	12.2043	12.168	13.8431	13.2605	13.2537	13.2609	13.0763	12.9675	12.8542	12.883	13.8097	13.7013	13.7188	13.6298
VAMP5	5.29335	4.74925	4.93242	4.95294	5.60488	5.04719	5.21735	5.0748	4.69102	4.5942	4.62311	4.5046	5.63433	4.88753	5.01219	5.09978	4.84922	4.56349	4.62266	4.43779

## Sheet: MYC targets v1
Genes	TGGT1_mock	TGGT1_1	TGGT1_2	TGGT1_3	TGME49 mock	TGME49 1	TGME49 2	TGME49 3	TGVEG mock	TGVEG 1	TGVEG 2	TGVEG 3	HhEth1 mock	HhEth1 1	HhEth1 2	HhEth1 3	HhAm mock	HhAm 1	HhAm 2	HhAm 3
ODC1	12.1908	12.2722	12.3253	12.2001	12.0511	12.4564	12.5507	12.3863	12.4647	13.0093	13.0401	12.9802	11.9471	12.3822	12.2947	12.2171	12.3796	12.1939	12.1324	12.1101
SRM	10.9516	11.1387	11.1521	10.9122	11.7553	12.0852	12.2253	12.1754	12.0646	12.5384	12.5294	12.4834	11.6874	11.8796	11.9468	11.819	11.9591	11.944	11.9239	11.8861
PRPS2	10.2662	10.4253	10.3949	10.461	10.0472	10.4256	10.4493	10.4433	10.4481	10.7051	10.6745	10.6747	10.1704	10.0953	10.0454	10.0945	10.4148	10.4171	10.4224	10.3727
PRDX4	10.0656	10.1158	10.2507	10.0575	10.4962	10.8801	10.9101	10.8449	10.7443	11.1122	11.0462	10.9669	10.5142	10.6332	10.7254	10.6373	10.5492	10.6594	10.5656	10.6367
PABPC4	14.0686	14.2092	14.1863	14.1632	14.4841	14.8188	14.8884	14.8366	14.7042	15.138	15.1662	15.1719	14.5378	14.686	14.704	14.6416	14.7314	14.8652	14.8111	14.8287
IFRD1	10.1917	10.4397	10.3779	10.4781	10.5272	10.8615	10.8393	10.8909	10.5967	11.1416	11.1331	11.1492	10.3357	10.8613	10.836	10.9126	10.5747	11.0793	11.111	11.1545
PSMA6	11.7748	11.8904	11.9336	11.82	12.2789	12.5815	12.6239	12.6305	12.2428	12.7144	12.6866	12.6461	12.167	12.7965	12.7665	12.7215	12.1118	12.7662	12.7678	12.7078
NOP56	11.5231	11.8005	11.7663	11.6424	11.9699	12.2952	12.3124	12.2729	12.1293	12.6053	12.5954	12.5837	11.9559	11.8922	11.8612	11.8304	12.1628	12.0339	11.9657	11.9728
DDX21	13.262	13.527	13.5218	13.5586	13.3829	13.7095	13.7165	13.6684	13.3895	13.8857	13.9173	13.9605	13.0407	13.6092	13.5417	13.6053	13.406	13.8292	13.8607	13.7902
HPRT1	9.8917	10.0055	9.92271	10.0118	9.93127	10.2592	10.2597	10.2118	10.3985	10.5371	10.6072	10.5606	10.0315	10.0793	10.0131	10.0323	10.2636	10.0999	10.1309	10.1133
NAP1L1	12.7247	12.8469	12.8419	12.8943	13.092	13.3869	13.413	13.3798	13.4539	13.7528	13.7805	13.8053	13.173	13.4627	13.3899	13.4357	13.4382	13.6213	13.6955	13.6285
LDHA	14.0652	14.1424	14.2056	14.089	14.3972	14.6803	14.7089	14.7039	14.5256	14.8463	14.8771	14.8483	14.1648	14.3033	14.2608	14.2302	14.4554	14.4899	14.4648	14.4521
KARS	12.0834	12.2148	12.2766	12.1698	12.5286	12.7657	12.8339	12.8231	12.7208	13.1586	13.1776	13.1633	12.4587	13.3254	13.3262	13.2157	12.7297	13.6234	13.6394	13.5899
RSL1D1	12.222	12.331	12.3829	12.3564	12.45	12.7217	12.773	12.698	12.58	13.0412	13.0048	13.0538	12.3638	12.5618	12.5123	12.5596	12.5675	12.7721	12.7573	12.6987
HSPD1	13.9855	14.1327	14.1455	14.1044	14.3609	14.6395	14.6584	14.6156	14.7465	15.0757	15.107	15.1041	14.2787	14.484	14.4202	14.4419	14.7191	14.6156	14.633	14.5718
VDAC1	12.6839	12.7374	12.7457	12.6948	12.963	13.2055	13.2723	13.2311	13.2203	13.4622	13.4731	13.4403	12.8819	13.01	12.9647	12.9348	13.1464	13.0762	12.9968	12.9638
ETF1	12.6822	12.8438	12.8356	12.8148	12.7212	12.9787	13.0183	12.9799	12.9007	13.2653	13.2895	13.2963	12.5387	12.8829	12.8363	12.7904	12.9116	13.2374	13.208	13.1615
NME1	11.4555	11.5868	11.7053	11.5342	11.8454	12.0381	12.1314	12.1701	11.7551	12.107	12.1127	11.9693	11.7405	11.8829	11.959	11.7835	11.5517	11.5047	11.4067	11.3923
PABPC1	15.0403	15.1489	15.0966	15.0951	15.606	15.8326	15.9027	15.8601	16.0212	16.3271	16.3788	16.3986	15.6532	15.7997	15.8037	15.7481	16.027	16.2047	16.1503	16.1365
NOLC1	12.5627	12.6544	12.6533	12.6039	12.7528	13.0023	13.0432	12.9939	13.1195	13.483	13.5082	13.5266	12.6688	12.7291	12.7447	12.6935	13.1553	12.9792	12.9392	12.901
NPM1	13.8615	14.0262	14.0284	13.9884	14.6601	14.932	14.936	14.8647	14.8742	15.2444	15.2725	15.2791	14.566	14.8421	14.7917	14.8104	14.825	14.9393	14.9581	14.8902
PSMD8	11.4679	11.6225	11.6935	11.4518	12.1151	12.3157	12.3859	12.408	12.0309	12.2362	12.203	12.1666	11.9827	12.3118	12.3638	12.2223	11.9493	12.1219	12.0967	12.1243
SSB	11.6178	11.8615	11.8656	11.8726	11.9619	12.2561	12.1812	12.1682	12.3184	12.7421	12.7569	12.7802	11.7971	12.8176	12.7154	12.8247	12.2017	13.3168	13.4442	13.3592
IARS	12.488	12.5919	12.6236	12.6281	12.8865	13.1432	13.1447	13.1084	12.9649	13.2287	13.2571	13.2731	12.776	12.9824	12.9199	12.8934	12.9728	12.9178	12.885	12.8639
ACP1	11.0412	11.0776	11.1078	11.0433	11.1	11.3218	11.3527	11.3623	11.2992	11.3904	11.4218	11.3842	11.0171	11.113	11.053	11.0689	11.1633	11.0469	11.029	11.023
GOT2	10.2515	10.2032	10.3071	10.1891	10.3734	10.5869	10.626	10.6349	10.7646	10.8925	10.915	10.8893	10.3535	10.1088	10.1411	10.0548	10.7277	10.2617	10.2126	10.071
EIF4G2	14.3506	14.452	14.441	14.4209	14.5655	14.7801	14.8152	14.805	14.8279	15.1418	15.1708	15.1886	14.532	14.8164	14.7744	14.7425	14.8383	15.1678	15.1608	15.1081
AIMP2	10.1098	10.095	10.2304	10.0846	10.1298	10.3342	10.4262	10.3382	10.1512	10.3929	10.3303	10.3313	10.1302	10.3251	10.303	10.296	9.96251	10.1923	10.1633	10.1355
HSP90AB1	15.7967	15.9352	15.9876	15.8774	16.1795	16.3813	16.4549	16.4009	16.3258	16.6545	16.6817	16.6903	16.098	16.6115	16.5795	16.5079	16.3134	16.7837	16.7353	16.7099
EIF4A1	13.0359	13.1181	13.1949	13.0448	13.8815	14.0751	14.1383	14.1311	13.991	14.2608	14.2849	14.2214	13.7954	14.2064	14.1741	14.1099	13.9339	14.3095	14.2754	14.2511
RRP9	9.22616	9.48237	9.54778	9.25186	10.2439	10.4434	10.4889	10.5015	10.1939	10.574	10.4982	10.5945	10.0191	10.3328	10.3764	10.2554	10.1345	10.0895	10.0715	10.0301
EIF2S1	11.8599	11.9616	12.0033	12.0288	11.7972	12.0213	12.0638	11.9882	12.0774	12.3694	12.3839	12.3741	11.6554	12.0324	11.969	11.9778	12.1022	12.3555	12.3962	12.3555
EIF3B	12.7814	12.8573	12.9144	12.823	13.3371	13.5493	13.5757	13.5643	13.3297	13.68	13.6774	13.6789	13.2779	13.3087	13.3278	13.2777	13.3991	13.4226	13.3832	13.3955
GLO1	12.8681	12.9705	12.9464	12.9692	12.4868	12.7265	12.7079	12.7023	12.9205	12.8758	12.9025	12.8597	12.2041	12.4259	12.2858	12.4413	12.7554	12.4178	12.462	12.3709
GSPT1	11.953	12.0406	12.0942	12.0099	12.2207	12.4261	12.451	12.4362	12.5034	12.7932	12.8238	12.8437	12.159	12.2954	12.2882	12.281	12.4556	12.5151	12.4787	12.4648
HSPE1	11.3145	11.3707	11.4656	11.3148	11.813	11.9967	12.0459	12.0444	12.2094	12.3996	12.396	12.3423	11.7783	11.8584	11.7877	11.8121	12.0215	11.894	11.8257	11.7881
NOP16	10.4558	10.6614	10.6573	10.5966	11.0358	11.2445	11.2549	11.2489	11.0245	11.3446	11.3471	11.3332	10.8797	11.1209	11.0748	10.9865	10.9694	10.9173	10.9777	10.9115
CNBP	13.1374	13.2228	13.2093	13.1671	13.1458	13.327	13.3604	13.3706	13.123	13.4348	13.4357	13.4182	13.0927	13.2055	13.1728	13.1713	13.0821	13.137	13.1775	13.1714
SERBP1	13.4894	13.622	13.5445	13.6206	13.5998	13.7916	13.8166	13.7823	13.9131	14.1561	14.1526	14.1773	13.6086	13.6646	13.6555	13.6807	13.8995	13.8627	13.9168	13.8467
SRSF7	11.7417	11.9092	11.8573	11.8961	12.1953	12.379	12.4167	12.3825	12.3542	12.6673	12.6671	12.6311	12.1441	12.4499	12.4024	12.3589	12.3138	12.4821	12.4483	12.4901
RAN	13.3842	13.4471	13.4674	13.3681	13.8395	14.0036	14.0507	14.0539	14.022	14.2637	14.2994	14.2405	13.8306	13.9256	13.9102	13.8352	13.9225	13.9615	13.9352	13.9234
SET	13.3022	13.3923	13.3816	13.3472	13.3947	13.583	13.6018	13.5706	13.7838	14.0555	14.1052	14.1109	13.384	13.5271	13.4813	13.4879	13.763	13.7981	13.8326	13.783
CCT2	12.3232	12.4253	12.4561	12.4429	12.8714	13.0697	13.1014	13.0265	13.0075	13.2723	13.3045	13.2994	12.7676	12.9434	12.8715	12.8807	13.02	13.0737	13.0478	13.0608
CUL1	12.2998	12.3589	12.475	12.3921	12.371	12.5448	12.5855	12.5545	12.6063	12.9228	12.9385	12.9437	12.4848	12.9548	12.8806	12.9331	12.6205	13.0194	13.0178	12.9748
PWP1	10.1104	10.2123	10.166	10.1555	10.5099	10.6935	10.7405	10.6662	10.6265	10.8615	10.8943	10.9461	10.3934	10.8173	10.7396	10.7871	10.6325	10.9028	10.9453	10.886
SRSF2	13.0801	13.1925	13.0842	13.0998	13.1115	13.2615	13.3193	13.3255	13.3161	13.4867	13.4776	13.483	13.2498	13.2555	13.2604	13.2239	13.3248	13.2254	13.2444	13.2123
CCT7	12.73	12.8145	12.9151	12.71	13.2618	13.3987	13.4868	13.4695	13.4067	13.6708	13.6914	13.6319	13.1671	13.2977	13.3267	13.2226	13.3527	13.4133	13.4028	13.4073
YWHAQ	12.7401	12.7502	12.7991	12.7889	12.3599	12.5388	12.5719	12.5255	12.7477	12.8543	12.862	12.8676	12.4035	12.8445	12.8519	12.8706	12.6558	13.126	13.2525	13.2062
EIF3J	11.349	11.5209	11.4941	11.5263	11.2108	11.4037	11.3761	11.4159	11.3652	11.6819	11.6805	11.7447	11.0274	11.1982	11.1548	11.2092	11.2261	11.2593	11.3361	11.2798
PSMD14	10.9238	11.0218	11.0075	10.9979	11.4425	11.5978	11.6503	11.6397	11.5054	11.6767	11.7243	11.6773	11.262	11.5559	11.4651	11.4671	11.4242	11.574	11.5819	11.5201
RPS2	14.2656	14.2877	14.3528	14.1595	15.3998	15.5371	15.6099	15.606	15.5335	15.6616	15.6535	15.5564	15.5204	15.5155	15.6104	15.4889	15.3676	15.3535	15.3828	15.3542
NHP2	10.5701	10.5669	10.5855	10.4493	10.9177	11.0747	11.1157	11.1123	11.2853	11.4076	11.4122	11.3552	10.911	10.9267	10.91	10.9089	11.1918	10.9512	10.9633	10.8669
PTGES3	12.8981	12.9915	12.9393	12.9359	12.7596	12.9318	12.9054	12.9792	13.1105	13.1733	13.1924	13.1959	12.6659	12.6854	12.6555	12.759	12.945	12.7463	12.9051	12.8122
RAD23B	11.7824	11.9324	11.8851	11.9211	11.8463	11.9881	12.0579	12.0046	12.1485	12.3569	12.3713	12.404	11.8664	12.012	11.9598	11.9401	12.152	12.2139	12.2152	12.1638
SSBP1	10.4026	10.468	10.4475	10.4566	11.1155	11.2866	11.3463	11.2289	11.3423	11.453	11.4889	11.4422	10.9888	11.1354	11.1096	11.1095	11.2313	11.1864	11.2051	11.2091
HNRNPU	14.7452	14.7218	14.7343	14.7372	14.6048	14.7746	14.7827	14.7611	14.7657	14.9775	14.9824	15.0449	14.725	14.8668	14.8372	14.8445	14.8104	15.0085	15.0312	15.0059
CCT4	12.5711	12.6151	12.6606	12.6083	12.8419	12.9761	13.0371	13.0135	13.0724	13.2849	13.2956	13.2913	12.7788	13.0271	13.0018	12.921	13.059	13.1563	13.1522	13.1248
RPL14	13.18	13.2132	13.307	13.053	14.2458	14.3656	14.4595	14.4193	14.444	14.6352	14.6438	14.588	14.3571	14.3297	14.3476	14.2365	14.3334	14.2516	14.2224	14.1865
RANBP1	11.433	11.5856	11.5286	11.542	12.1517	12.3291	12.3475	12.2834	12.4968	12.7313	12.7443	12.6493	12.1334	11.9233	11.9642	11.9206	12.4237	12.0287	11.9654	11.9487
PSMB2	11.312	11.366	11.4252	11.3231	11.9784	12.0882	12.2018	12.1381	12.0247	12.2095	12.2081	12.1979	11.8431	12.4097	12.3663	12.2828	11.9267	12.4054	12.3816	12.3386
PA2G4	12.4525	12.5199	12.5981	12.4906	13.1488	13.3112	13.3353	13.2962	13.321	13.5936	13.6067	13.5853	13.1036	13.0069	13.0131	12.9628	13.3204	13.0015	12.9779	12.9278
PSMB3	11.1303	11.1894	11.3234	11.0868	11.8695	11.9875	12.0538	12.0593	11.8418	11.9124	11.8991	11.8117	11.73	11.9781	11.9824	11.9005	11.6292	11.9054	11.8168	11.816
CAD	11.2848	11.4074	11.3666	11.341	11.9847	12.102	12.1588	12.1816	12.1608	12.3149	12.3555	12.2765	12.0458	11.8606	11.8561	11.8379	12.1608	11.8574	11.8186	11.8513
FBL	10.968	11.1188	11.1549	11.0025	11.6561	11.7951	11.859	11.798	11.7465	11.9866	11.9953	11.9673	11.6685	11.6593	11.7121	11.6006	11.6602	11.4528	11.4356	11.3997
KPNB1	13.8389	13.9215	13.9547	13.9141	14.169	14.3166	14.338	14.3146	14.3378	14.5898	14.6117	14.6351	14.1664	14.4841	14.4627	14.4392	14.3826	14.8464	14.8482	14.805
PSMA4	12.0438	12.1793	12.2715	12.1803	12.3981	12.527	12.564	12.5703	12.2742	12.653	12.6547	12.6641	12.2785	13.2645	13.2109	13.2109	12.255	13.3288	13.3786	13.3121
DDX18	11.5977	11.714	11.6864	11.6753	11.5258	11.7141	11.7039	11.6317	11.8381	11.9559	12.0098	12.0405	11.4084	11.5424	11.4493	11.5314	11.8249	11.6352	11.6235	11.5633
FAM120A	11.8261	11.9286	11.8282	11.9088	12.0498	12.1972	12.2018	12.2184	12.2332	12.4076	12.4275	12.504	11.992	11.95	11.9569	11.938	12.2928	12.2231	12.2491	12.2324
HDAC2	12.1977	12.201	12.1966	12.2408	12.4704	12.6191	12.6401	12.6235	12.7989	12.9188	12.9519	12.9383	12.5057	12.2306	12.2016	12.2554	12.7574	12.3803	12.3556	12.3402
YWHAE	12.3324	12.3365	12.3657	12.242	12.3476	12.4584	12.5402	12.5081	12.5214	12.6857	12.7103	12.667	12.3253	12.5138	12.5124	12.4391	12.4472	12.6926	12.6514	12.6503
PSMD7	11.636	11.7352	11.7992	11.6932	12.007	12.1575	12.1838	12.1394	11.9378	12.0691	12.0909	12.068	11.8903	12.268	12.2342	12.2348	11.9192	12.2016	12.169	12.1131
PPIA	14.2144	14.2615	14.2885	14.1686	15.0967	15.237	15.2661	15.2376	15.3063	15.491	15.4954	15.4173	15.1459	15.2298	15.2117	15.195	15.1881	15.308	15.2536	15.2473
EIF2S2	12.0353	12.0873	12.1191	12.0358	12.7394	12.8962	12.9228	12.8491	12.7825	12.9437	12.9315	12.954	12.631	12.8507	12.8418	12.8554	12.7541	12.9279	12.9013	12.8929
POLD2	10.8481	10.8423	10.8815	10.6623	11.3157	11.443	11.4737	11.4719	11.7473	11.8379	11.8201	11.7309	11.3989	11.1545	11.2461	11.1238	11.63	11.1227	11.1061	11.1389
UBE2E1	11.7311	11.8904	11.8049	11.9095	11.4308	11.5654	11.5804	11.5731	11.5307	11.7129	11.7124	11.7611	11.3284	12.1241	12.0529	12.1203	11.4239	12.356	12.4168	12.3789
RPL18	12.4553	12.4563	12.4839	12.2982	13.1853	13.3011	13.3434	13.3488	13.2879	13.386	13.3543	13.2396	13.3662	13.2457	13.3368	13.2468	13.0747	12.993	12.9601	12.9799
EIF3D	12.3236	12.3366	12.4129	12.2527	12.7332	12.8704	12.9117	12.8427	12.8158	12.9451	12.9348	12.9407	12.6634	12.9957	12.977	12.8929	12.7764	13.0763	13.0361	13.0249
EIF4E	10.6381	10.8403	10.6475	10.8369	11.1355	11.2564	11.2906	11.2824	11.2912	11.4516	11.4602	11.4454	11.021	11.1825	11.1426	11.1811	11.211	11.2639	11.2414	11.1526
HDDC2	11.016	10.8885	11.0273	10.9012	11.1695	11.2748	11.3171	11.3384	11.289	11.322	11.4024	11.3483	11.2241	11.2274	11.1388	11.1321	11.225	11.017	10.9698	10.9082
SYNCRIP	13.8316	13.8821	13.8565	13.921	13.7566	13.8921	13.913	13.8753	14.0122	14.1462	14.1671	14.1824	13.7341	13.8672	13.7993	13.8442	13.9885	13.97	13.9857	13.9363
NCBP2	10.934	10.9945	11.0518	11.0888	10.9509	11.0995	11.073	11.0873	11.2219	11.3963	11.4386	11.4397	10.8961	10.93	10.8378	10.9441	11.2065	11.12	11.1581	11.0952
RPS5	13.1098	13.1428	13.2406	12.9467	13.7647	13.843	13.9343	13.933	13.7189	13.7454	13.73	13.5983	13.8661	13.7783	13.8541	13.7531	13.3974	13.3217	13.3306	13.3592
PSMD1	11.7536	11.8232	11.8601	11.8056	12.3758	12.5097	12.5309	12.495	12.3832	12.5426	12.5851	12.5634	12.2112	12.5477	12.5062	12.504	12.4088	12.707	12.6758	12.6185
C1QBP	11.2619	11.34	11.442	11.3552	11.5887	11.7045	11.7646	11.7019	11.6747	11.9289	11.9265	11.8083	11.525	11.5478	11.6067	11.537	11.4743	11.479	11.418	11.4034
PHB	11.2884	11.3827	11.4346	11.1971	11.8822	11.9947	12.0433	12.0109	12.1308	12.3276	12.2973	12.2193	11.7939	11.7297	11.7364	11.6617	11.9812	11.6927	11.639	11.6517
RPS10	12.2773	12.3256	12.3568	12.2814	14.5311	14.6703	14.6836	14.6404	14.6359	14.6827	14.6354	14.5029	14.5831	14.5586	14.5813	14.5372	14.3198	14.2953	14.2561	14.2579
PSMC4	10.7443	10.9475	10.9292	10.7084	11.5653	11.6243	11.7487	11.718	11.5156	11.723	11.7114	11.7236	11.3973	11.819	11.8375	11.7157	11.4713	11.798	11.7522	11.7554
GNL3	11.6267	11.8224	11.8252	11.8076	12.2582	12.3583	12.4187	12.3903	12.3253	12.5523	12.5555	12.5412	12.2228	12.3928	12.3353	12.3643	12.3754	12.3664	12.3455	12.3398
HNRNPC	13.5488	13.5635	13.5991	13.5554	13.6931	13.8318	13.8496	13.7832	14.1329	14.264	14.2717	14.2369	13.6595	13.8342	13.8062	13.8108	14.0304	14.2335	14.2107	14.1716
NDUFAB1	10.5316	10.7632	10.7742	10.6904	11.131	11.2517	11.2613	11.2563	11.287	11.4015	11.3767	11.282	11.0675	11.1495	11.1451	11.1086	11.0683	10.983	10.953	10.901
EIF4H	13.1101	13.1298	13.1844	13.0533	13.2675	13.3746	13.4041	13.3944	13.3923	13.554	13.5762	13.5531	13.1973	13.3033	13.3267	13.2487	13.3125	13.4282	13.43	13.404
TOMM70A	11.4619	11.4629	11.5175	11.4909	11.3437	11.4607	11.4673	11.4682	11.6967	11.7565	11.8263	11.8434	11.2805	11.3511	11.295	11.3435	11.6312	11.4606	11.5274	11.4926
SNRPD3	11.6347	11.6249	11.6771	11.5504	11.8129	11.9333	11.9624	11.9121	11.7661	11.8023	11.8189	11.7499	11.8861	11.5691	11.5989	11.6057	11.6503	11.3619	11.3891	11.3175
CDK4	11.6735	11.7172	11.7779	11.6046	12.1406	12.2414	12.2897	12.2539	12.485	12.6025	12.5618	12.4652	12.246	12.145	12.1719	12.0885	12.3101	11.9579	11.8899	11.918
HNRNPA1	13.5064	13.5558	13.5301	13.5631	14.5946	14.6946	14.7438	14.7008	14.9379	15.0419	15.0564	15.0597	14.6369	14.6904	14.6569	14.609	14.9135	14.8465	14.8424	14.8077
ERH	11.5629	11.5825	11.5635	11.4864	11.6645	11.7415	11.8102	11.7973	11.8856	11.8727	11.8861	11.8096	11.6508	11.8163	11.7775	11.7461	11.6341	11.7286	11.7131	11.6503
EIF1AX	11.0716	11.0701	11.0173	11.1324	11.1734	11.3209	11.2768	11.2731	11.6799	11.773	11.8305	11.8399	11.0765	11.0948	11.041	11.1448	11.5953	11.4142	11.4717	11.4254
PSMD3	12.0674	12.0753	12.1733	11.973	12.6283	12.691	12.7651	12.7831	12.5518	12.6014	12.5928	12.5345	12.5527	12.6945	12.7389	12.6525	12.4828	12.5739	12.5784	12.5402
RNPS1	11.9763	11.9827	11.9918	11.878	12.3061	12.3802	12.4321	12.4549	12.3026	12.5037	12.4755	12.4895	12.3439	12.2392	12.3099	12.2287	12.3175	12.1796	12.1356	12.1814
TCP1	13.3965	13.4132	13.4494	13.4044	13.6963	13.7865	13.8321	13.8113	14.0503	14.1872	14.2272	14.2218	13.6002	13.7025	13.6662	13.639	14.0134	13.9074	13.9206	13.8818
NCBP1	10.7844	10.8204	10.7911	10.8782	11.2153	11.3347	11.3209	11.3277	11.6671	11.7051	11.722	11.7097	11.205	10.9751	10.9088	10.9539	11.6828	11.2997	11.2652	11.1661
CANX	14.165	14.2818	14.2127	14.2614	14.2147	14.3158	14.3296	14.3251	14.7009	14.8387	14.8699	14.8948	14.0634	14.7008	14.6533	14.6881	14.6926	15.2202	15.2427	15.177
TRIM28	13.0996	13.0967	13.1569	12.9191	13.6724	13.7347	13.7992	13.8117	13.7015	13.8668	13.8491	13.8315	13.7765	13.3872	13.478	13.3778	13.6594	13.2574	13.1866	13.2014
ABCE1	11.8647	12.0732	11.9686	12.1081	12.0297	12.1626	12.0974	12.1483	12.2176	12.3277	12.343	12.3688	11.8159	12.0371	11.954	12.0381	12.1406	12.1025	12.2236	12.1085
CCT3	13.5966	13.6976	13.7431	13.5669	14.2201	14.3019	14.3568	14.3176	14.2933	14.4992	14.4875	14.456	14.1169	14.1067	14.0853	14.0592	14.2489	14.2034	14.1698	14.1402
RPL34	11.934	11.9518	11.9715	11.9206	12.8336	12.915	12.9427	12.9604	12.7769	12.8171	12.8218	12.6604	12.9815	12.9812	12.9701	12.8905	12.503	12.5074	12.4597	12.4398
SNRPD2	11.4126	11.4252	11.5417	11.3845	11.6504	11.7544	11.7716	11.7372	11.8979	11.9227	11.9491	11.8161	11.6194	11.7473	11.761	11.6659	11.6832	11.7138	11.671	11.6336
HNRNPA3	13.1188	13.162	13.1009	13.1466	13.4781	13.5726	13.5892	13.5702	13.8467	13.9162	13.9549	13.979	13.4992	13.6599	13.6162	13.6253	13.8178	13.8571	13.8956	13.8337
GNB2L1	13.9371	13.9816	14.0395	13.8384	14.5742	14.6297	14.704	14.6955	14.5155	14.6592	14.6649	14.5844	14.584	14.5864	14.6019	14.5155	14.3655	14.342	14.2981	14.2834
RPLP0	14.1485	14.131	14.2241	14.0314	15.2874	15.3296	15.416	15.4035	15.4496	15.4771	15.462	15.3499	15.4505	15.2303	15.258	15.1401	15.2365	15.0521	15.0221	15.0332
SRSF1	13.2622	13.3114	13.2592	13.2885	12.9465	13.0115	13.0496	13.0614	13.2092	13.252	13.2726	13.263	12.9331	12.7678	12.7482	12.7666	13.17	12.8639	12.8949	12.8311
PHB2	10.7519	10.7648	10.8287	10.673	11.2473	11.3111	11.3689	11.3467	11.3146	11.3842	11.4115	11.3835	11.2344	11.088	11.1316	11.0349	11.3119	10.8844	10.8748	10.9051
CCT5	13.5487	13.5805	13.6599	13.5328	13.9182	14.003	14.0347	13.9974	13.8883	14.0446	14.0492	14.0236	13.831	13.8612	13.8593	13.8391	13.8338	13.777	13.7609	13.7271
SNRPA	10.7423	10.7852	10.874	10.6826	11.0616	11.1046	11.2196	11.1395	11.1219	11.2048	11.1925	11.1398	11.1207	11.1248	11.1841	11.1292	11.0516	10.9104	10.9246	10.7919
PRPF31	9.89199	10.0843	10.146	9.97459	10.6915	10.7759	10.7835	10.7914	10.8598	10.9864	11.0332	10.9713	10.6268	10.5859	10.7029	10.5978	10.8941	10.7056	10.7129	10.8276
EEF1B2	12.6968	12.7938	12.8279	12.6949	13.6596	13.755	13.7874	13.7139	13.8615	13.9363	13.9073	13.8495	13.6872	13.5631	13.5405	13.4832	13.7214	13.4446	13.3937	13.3565
TRA2B	12.5044	12.5132	12.4662	12.5593	12.5374	12.6331	12.6245	12.6206	12.7536	12.7754	12.7805	12.7975	12.5084	12.563	12.5517	12.6034	12.6859	12.7112	12.6958	12.6873
UBE2L3	11.4912	11.4562	11.5622	11.3528	11.9115	11.9228	12.0352	12.0368	11.9861	11.9818	12.0291	11.9856	11.9497	12.0674	12.0329	11.9942	11.9003	11.9973	11.9662	11.9016
TXNL4A	10.8386	10.8853	10.9464	10.839	11.1646	11.2155	11.2957	11.2442	11.2167	11.3712	11.3428	11.294	11.1777	10.911	10.9398	10.9389	11.1508	10.8246	10.7989	10.6667
TUFM	12.0603	12.0636	12.1395	11.9343	12.5863	12.6506	12.6751	12.69	12.7504	12.9373	12.8915	12.8861	12.4971	12.3516	12.4288	12.3481	12.7008	12.4054	12.4142	12.3884
RPL22	12.6043	12.5783	12.5946	12.5765	13.297	13.3961	13.4106	13.3345	13.5292	13.5316	13.5625	13.4947	13.3645	13.2217	13.1768	13.1913	13.3896	13.1334	13.0916	12.9832
UBA2	12.0401	12.1052	12.0249	12.0591	12.2808	12.3504	12.3662	12.371	12.5711	12.6301	12.6522	12.6521	12.2679	12.1172	12.0871	12.1086	12.553	12.2528	12.29	12.2259
EPRS	13.7527	13.7737	13.8013	13.8092	14.0255	14.1153	14.1503	14.0558	14.2021	14.3577	14.3719	14.3956	13.9654	14.013	13.9608	13.9558	14.2551	14.0641	14.0693	14.0107
DEK	11.6011	11.6495	11.5002	11.5806	11.092	11.1847	11.1454	11.1843	11.6566	11.6962	11.7061	11.7117	11.2844	11.2383	11.1012	11.2151	11.6598	11.7919	11.8494	11.829
COX5A	11.5377	11.5088	11.6055	11.4164	11.9845	12.0268	12.1318	12.0355	12.2	12.1943	12.2085	12.1002	12.08	11.9802	11.9911	11.9248	12.0564	11.8878	11.841	11.7638
POLE3	11.5228	11.4459	11.4791	11.3539	11.3899	11.4563	11.4945	11.4524	11.8682	11.8393	11.8861	11.8584	11.4036	11.1415	11.056	11.0689	11.7841	11.2778	11.2428	11.2107
CSTF2	9.24097	9.39543	9.41493	9.35079	9.75837	9.784	9.8999	9.81699	9.82127	10.0229	9.95839	9.93059	9.71388	9.7269	9.74393	9.73346	9.77884	9.58925	9.77069	9.57863
HNRNPD	12.9792	12.989	12.9794	13.0379	13.0268	13.1141	13.1138	13.0709	13.1947	13.3039	13.3019	13.3393	13.0003	13.0838	13.0572	13.0553	13.1587	13.1879	13.1691	13.1308
G3BP1	12.4175	12.4171	12.351	12.4788	12.3359	12.4132	12.4125	12.397	12.8156	12.8267	12.8551	12.8556	12.3746	12.4134	12.3544	12.4093	12.7812	12.8462	12.8688	12.8211
PSMA7	11.7824	11.8585	11.846	11.8043	12.5086	12.5788	12.5904	12.5752	12.5606	12.6704	12.6527	12.6103	12.446	12.4665	12.5016	12.4533	12.4441	12.4099	12.4038	12.3914
SMARCC1	12.3399	12.309	12.3375	12.2789	12.3937	12.4616	12.4872	12.4439	12.7953	12.8415	12.8839	12.9065	12.5252	12.2995	12.2693	12.2663	12.817	12.5263	12.4414	12.4
RPL6	12.738	12.7455	12.7906	12.6746	14.3051	14.3714	14.419	14.3357	14.4646	14.563	14.5563	14.496	14.3449	14.2847	14.2567	14.2234	14.339	14.3172	14.2803	14.2406
SNRPB2	9.85415	9.8749	9.8943	9.8106	10.0423	10.13	10.08	10.1264	10.0745	10.0525	10.1031	10.0464	9.93636	10.0741	10.015	10.099	9.9226	9.89833	9.91327	9.86094
PSMC6	10.3422	10.5438	10.4342	10.5959	11.3002	11.3999	11.3764	11.3272	11.3214	11.4312	11.4303	11.4371	11.1483	11.5542	11.5105	11.5363	11.3105	11.6021	11.6887	11.6606
SF3B3	12.3445	12.3556	12.3713	12.3181	12.6735	12.7103	12.7832	12.7301	12.8417	12.9034	12.9387	12.9755	12.6692	12.657	12.6238	12.6065	12.8611	12.8645	12.805	12.7762
IMPDH2	11.4189	11.451	11.473	11.3396	12.1049	12.1377	12.2175	12.1618	12.5483	12.6867	12.6678	12.6106	12.1017	11.8084	11.8242	11.7816	12.493	11.807	11.7223	11.7034
XRCC6	13.3624	13.3605	13.42	13.3042	13.8314	13.877	13.9256	13.8897	13.9778	14.0929	14.1072	14.0752	13.8067	13.9076	13.9095	13.8699	13.9393	13.9856	13.9649	13.9323
CYC1	12.3093	12.3254	12.4378	12.1446	12.8527	12.8681	12.94	12.9499	12.7397	12.7684	12.7338	12.6736	12.8757	12.6748	12.7941	12.6563	12.6029	12.3655	12.386	12.4142
SNRPA1	10.3975	10.4667	10.4056	10.5319	11.0471	11.1278	11.132	11.0783	11.0506	11.1706	11.2245	11.1637	10.9217	11.0048	10.9682	10.9993	10.9632	10.9823	10.9001	10.9249
XPOT	12.2747	12.2557	12.2265	12.3387	12.6365	12.6881	12.7065	12.7095	12.7517	12.8183	12.8728	12.8574	12.5817	12.4567	12.3955	12.4439	12.7697	12.2485	12.2974	12.2283
HNRNPR	12.354	12.3611	12.3389	12.3619	12.55	12.6009	12.6382	12.6023	12.6578	12.661	12.6758	12.6856	12.4508	12.3397	12.3142	12.3373	12.6138	12.4981	12.4846	12.4877
KPNA2	12.3494	12.4261	12.4418	12.362	12.3667	12.3984	12.4571	12.4269	12.4959	12.6877	12.6921	12.6696	12.5315	12.7712	12.7308	12.6737	12.494	12.8372	12.7896	12.7624
SRSF3	13.1725	13.1908	13.1716	13.1268	12.9502	13.0029	12.9842	13.0408	13.2028	13.1958	13.1961	13.1707	12.9775	13.0323	12.9775	13.0145	13.1041	13.0254	13.054	12.9776
DHX15	12.8104	12.8503	12.8201	12.9017	13.0328	13.0951	13.0811	13.0971	13.1773	13.2419	13.27	13.3197	12.9386	13.0587	13.0051	13.0297	13.1834	13.3323	13.2934	13.3042
ILF2	12.2022	12.1989	12.2446	12.1298	12.72	12.7591	12.807	12.767	12.9562	13.0059	13.0122	12.964	12.7069	12.8115	12.782	12.7093	12.9012	12.9623	12.8859	12.8828
PPM1G	12.4199	12.4182	12.4147	12.3154	12.7137	12.7604	12.7973	12.7489	12.8527	12.9346	12.9634	12.9481	12.7137	12.374	12.4374	12.3506	12.8202	12.392	12.3114	12.317
XPO1	13.1215	13.1497	13.1547	13.1964	13.0459	13.1219	13.0591	13.1179	13.4365	13.4445	13.4798	13.5163	12.9603	13.1803	13.0682	13.2304	13.4264	13.498	13.6547	13.6224
RPS6	14.6702	14.6823	14.7457	14.625	15.0598	15.1221	15.135	15.0816	15.3598	15.4254	15.4164	15.3294	15.1818	15.0126	15.0156	14.9571	15.2187	15.0469	14.9672	14.9642
MRPL9	10.2926	10.2774	10.301	10.1585	10.6111	10.6435	10.6892	10.6594	10.6919	10.7739	10.8191	10.8653	10.6043	10.6736	10.6692	10.5432	10.64	10.6782	10.705	10.655
STARD7	12.613	12.5863	12.6111	12.5722	12.6003	12.6254	12.6728	12.6575	12.9533	12.9602	12.9705	12.9645	12.6436	12.5645	12.5741	12.5818	12.8721	12.7555	12.7671	12.7173
SNRPD1	10.9412	11.0106	11.0668	10.9566	11.2381	11.3019	11.3295	11.2275	11.488	11.5287	11.5262	11.5343	11.2489	11.1517	11.0961	11.0698	11.3355	11.1192	11.099	11.0074
LSM7	10.1271	10.118	10.1972	10.1006	10.6256	10.6648	10.6921	10.6652	10.4368	10.3976	10.2667	10.209	10.6295	10.5339	10.6513	10.5965	10.357	9.85798	9.87965	9.90016
CBX3	12.6048	12.5748	12.5285	12.5707	12.4378	12.4829	12.4872	12.4805	12.716	12.6736	12.7002	12.6975	12.4723	12.1307	12.0619	12.1691	12.6179	12.104	12.1103	12.0683
PCBP1	12.8403	12.8799	12.8539	12.7464	12.812	12.8279	12.8817	12.8594	12.8704	12.9445	12.9639	12.9479	12.8224	12.8501	12.9393	12.8367	12.8035	12.9815	12.9422	12.9147
LSM2	9.966	9.93615	10.0781	9.92761	10.3095	10.313	10.3654	10.3836	10.3782	10.357	10.2984	10.2001	10.2434	10.2616	10.2528	10.2364	10.1197	10.2163	10.1342	10.0649
PGK1	13.8126	13.7586	13.8247	13.6534	14.0622	14.09	14.119	14.1074	14.2875	14.2643	14.2793	14.1982	14.0207	13.8894	13.8691	13.8054	14.1698	13.9195	13.8678	13.8144
RPS3	13.7974	13.7796	13.8867	13.6637	14.4576	14.4569	14.5198	14.5102	14.6213	14.5915	14.5789	14.4543	14.5553	14.4527	14.4865	14.3492	14.3301	14.2392	14.164	14.1466
SF3A1	11.8449	11.8194	11.8326	11.7242	11.9257	11.91	11.9761	11.9985	12.1467	12.2008	12.2487	12.2213	11.9844	11.8336	11.9063	11.7743	12.1839	12.049	11.982	11.9194
AP3S1	9.93932	10.1502	10.1197	10.1052	9.81128	9.88296	9.8123	9.83604	10.2917	10.2883	10.2361	10.197	9.76242	9.92189	9.89085	9.91089	10.0912	10.306	10.3259	10.355
BUB3	11.861	11.8192	11.8324	11.7487	11.8464	11.8672	11.8621	11.9052	12.1092	12.0696	12.0883	12.0927	11.9733	11.8434	11.815	11.8097	12.0855	11.8822	11.8674	11.8156
SRPK1	11.8749	11.8453	11.8231	11.8495	12.0273	12.0815	12.0436	12.0485	12.235	12.2245	12.2488	12.2231	11.9272	11.355	11.3096	11.3278	12.2561	11.3405	11.2928	11.249
VBP1	10.5688	10.4692	10.5759	10.5427	10.3107	10.3308	10.3386	10.3478	10.6269	10.5259	10.5498	10.586	10.2078	10.2866	10.2411	10.2576	10.5393	10.3185	10.4065	10.3863
SNRPG	10.622	10.674	10.7194	10.7525	11.2361	11.3079	11.2519	11.2129	11.348	11.4553	11.4887	11.3119	11.2077	11.2641	11.2392	11.3109	11.1619	11.2435	11.2263	11.2439
EXOSC7	9.70331	9.63017	9.71071	9.79211	10.5217	10.5454	10.5581	10.5137	10.6172	10.6055	10.6397	10.5449	10.2835	10.3794	10.2873	10.2663	10.4839	10.2021	10.1178	10.0737
MRPL23	9.58811	9.51058	9.47195	9.46218	10.0326	10.0396	10.0755	10.0196	10.2416	10.2284	10.1406	10.0696	10.165	9.94149	10.1029	10.0078	10.165	9.84797	9.91971	9.88627
APEX1	12.6367	12.6051	12.6261	12.5268	12.8424	12.818	12.8807	12.854	12.8486	12.8538	12.8481	12.8083	12.8511	12.768	12.7436	12.7081	12.7906	12.5432	12.5263	12.5088
MRPS18B	8.92829	8.87271	8.96522	8.8577	9.11437	9.10186	9.09379	9.1553	9.13367	9.12988	9.05779	9.01593	9.04061	9.22867	9.20168	9.1463	9.05492	9.04466	9.06579	8.95687
TFDP1	12.2385	12.1887	12.2168	12.1491	12.5478	12.5457	12.5556	12.5462	12.6988	12.6949	12.7297	12.7143	12.5961	12.1555	12.1431	12.1438	12.6717	12.1596	12.0759	12.0473
SLC25A3	13.356	13.3425	13.3773	13.283	13.5791	13.5499	13.597	13.5806	13.6806	13.6606	13.6673	13.627	13.6442	13.5157	13.5035	13.4499	13.6141	13.49	13.4548	13.4199
H2AFZ	12.9495	12.9183	12.8794	12.8707	12.8103	12.8342	12.8153	12.7684	13.1548	13.0257	13.0296	12.9309	12.9095	12.4618	12.4686	12.496	12.9722	12.2777	12.2408	12.1826
CLNS1A	11.0597	11.0669	11.1074	11.0816	11.1414	11.1392	11.1413	11.1273	11.4024	11.5175	11.5291	11.5027	11.2261	10.9159	10.8718	10.8956	11.3369	10.9502	11.0443	10.9825
HNRNPA2B1	14.568	14.6172	14.5018	14.6294	14.6499	14.6736	14.6405	14.5925	14.8972	14.8739	14.8747	14.9008	14.6203	14.5	14.4346	14.5099	14.9229	14.7132	14.7126	14.682
USP1	11.6201	11.5052	11.4907	11.5985	11.1651	11.1877	11.118	11.1307	11.7181	11.6279	11.6546	11.657	11.2775	10.7658	10.7614	10.8988	11.6977	11.0855	11.2289	11.197
HDGF	13.4275	13.387	13.4742	13.3137	13.5963	13.5665	13.5898	13.567	13.7066	13.7877	13.8237	13.7289	13.6103	13.3339	13.3603	13.3352	13.6228	13.456	13.3805	13.3326
PRDX3	12.6531	12.6748	12.6537	12.6054	12.6812	12.6358	12.6398	12.6746	12.9308	12.8183	12.8555	12.8167	12.6487	12.572	12.5356	12.5651	12.7939	12.6764	12.6842	12.5818
RUVBL2	10.7734	10.8185	10.8304	10.6158	11.4012	11.3627	11.3853	11.3552	11.5824	11.6335	11.5867	11.5278	11.4023	11.1108	11.2677	11.1181	11.5446	10.9303	10.9607	10.9467
U2AF1	9.66474	10.2258	9.6875	10.2178	10.3896	10.2993	10.3045	10.382	9.9158	10.3078	10.1433	10.1703	10.1105	10.4192	10.2878	10.4017	10.4516	10.7548	10.4723	10.4775
COPS5	10.6511	10.6767	10.6586	10.6697	11.031	10.9518	10.9615	10.9842	11.3247	11.2506	11.225	11.2475	10.9849	10.8036	10.782	10.8418	11.2771	11.007	11.0186	10.9738
MCM5	12.0356	11.8757	11.9433	11.723	12.5506	12.4624	12.4798	12.474	12.8227	12.6397	12.6421	12.5849	12.7132	12.0712	12.1633	12.064	12.7785	12.0399	12.0171	12.0792
MCM4	13.4431	13.3039	13.3276	13.2184	13.7398	13.6531	13.6609	13.6547	14.0866	13.923	13.9644	13.9287	13.8984	13.0151	13.0437	13.0508	14.0792	13.1377	13.0573	13.0419
VDAC3	12.171	12.0729	12.1322	11.9661	12.4685	12.356	12.4216	12.3738	12.7809	12.6424	12.6454	12.5794	12.5815	12.2748	12.2073	12.2053	12.6755	12.2318	12.2076	12.1389
MCM6	12.4832	12.345	12.3916	12.3194	12.7814	12.6724	12.7095	12.6521	13.2305	12.9305	12.9468	12.9291	12.9247	12.0962	12.1157	12.0657	13.2142	12.1653	12.0346	11.9738
DUT	10.6645	10.5993	10.4532	10.5368	10.8986	10.7994	10.8023	10.7827	11.5029	11.2293	11.3	11.1958	11.2166	10.4121	10.4267	10.4172	11.4192	10.4744	10.4979	10.4333
MYC	12.1876	12.1261	12.1935	12.0093	12.4042	12.2644	12.3064	12.3042	12.5796	12.5952	12.5802	12.5866	12.4848	12.4142	12.422	12.4222	12.5498	12.3744	12.3821	12.3519
MCM2	12.434	12.3517	12.4143	12.1713	12.7522	12.6263	12.647	12.606	13.1287	12.9511	12.9332	12.8645	12.9313	12.0951	12.1683	12.101	13.0576	12.1045	12.0077	12.0458
CDK2	10.3482	10.1894	10.2052	10.1406	10.5743	10.4327	10.4258	10.4262	10.9711	10.7453	10.7239	10.7469	10.7269	10.2116	10.2133	10.1774	11.0262	10.5093	10.4462	10.4756
MCM7	12.4372	12.351	12.3265	12.1284	12.8061	12.6471	12.6415	12.6403	13.2309	13.0613	13.0606	13.0146	13.0458	12.281	12.3811	12.2866	13.2539	12.4159	12.388	12.4079
ORC2	9.17057	9.23709	9.09124	9.24074	9.50223	9.35265	9.3456	9.30467	9.58305	9.44103	9.43958	9.42735	9.41543	8.94047	8.87029	8.99659	9.57195	9.02363	8.97582	9.10794
RRM1	11.782	11.6464	11.7272	11.6064	11.9572	11.8079	11.8001	11.7494	12.5362	12.3064	12.3758	12.3674	12.1148	11.6236	11.6403	11.6458	12.5647	11.8653	11.8342	11.7673
MAD2L1	10.441	10.3879	10.2667	10.3748	9.94413	9.77864	9.73683	9.71233	10.4989	10.2079	10.1905	10.1722	10.057	9.27323	9.16545	9.25719	10.3483	9.14002	8.98373	8.80173
PCNA	11.1445	11.1188	11.0145	10.9977	11.3972	11.2332	11.1825	11.1647	12.0464	11.7067	11.7661	11.6633	11.6276	10.8012	10.8347	10.8898	11.9629	11.0134	10.9393	10.9704
CDC20	13.1383	13.0992	13.1533	12.9045	13.3018	13.0338	13.1053	13.1357	13.2395	13.0703	13.069	12.9905	13.4773	12.9423	12.9958	12.9001	13.1868	12.1101	12.0486	12.0015
TYMS	11.8303	11.6301	11.6929	11.5827	11.9392	11.715	11.7507	11.6684	12.6533	12.4169	12.4256	12.3644	12.2749	11.4024	11.4562	11.3902	12.5774	11.6701	11.6501	11.587
RFC4	9.85557	9.62087	9.6123	9.6667	10.0886	9.84156	9.83937	9.81126	10.5903	10.1499	10.1805	10.065	10.3657	9.39088	9.36609	9.46232	10.6672	9.42872	9.40014	9.44769
CCNA2	10.7991	10.8216	10.6275	10.7315	10.3301	10.1025	10.0256	10.0642	10.906	10.5434	10.5896	10.4919	10.5545	9.90166	9.94672	10.0396	10.8343	9.69005	9.57992	9.53096
CDC45	10.0349	9.92365	9.93222	9.87088	10.8468	10.5944	10.5143	10.5601	11.0718	10.8257	10.8438	10.7427	10.9168	10.0755	10.1656	10.174	11.1231	10.0996	9.99222	9.99315
