# Supplementary material for: Head-to-head comparisons of Toxoplasma gondii and its near relative Hammondia hammondi reveal dramatic differences in the host response and effectors with species-specific functions
Source: PLoS Pathog. 2020 Jun 23;16(6):e1008528. doi: 10.1371/journal.ppat.1008528 (PMC7360062; doi:10.1371/journal.ppat.1008528)
Supplement: S4 Table — (XLSX) [file ppat.1008528.s010.xlsx]

## Sheet: Induces Canonical Pathways
Canonical Pathways	-log (p value)
	TGGT1	TGME49	TGVEG	HhAmer	HhEth1
Hepatic Fibrosis / Hepatic Stellate Cell Activation	14.7	15.5	18.3	14.7	15.5
Crosstalk between Dendritic Cells and Natural Killer Cells	3.62	4.62	7.45	12.7	14.7
Th1 and Th2 Activation Pathway	9.9	6.92	9.47	11	14.6
TREM1 Signaling	5.09	5.35	7.86	9.8	8.95
Neuroinflammation Signaling Pathway	8.7	7.09	8.17	9.68	10.4
Type I Diabetes Mellitus Signaling	11.2	5.09	7.31	9.45	8.17
Dendritic Cell Maturation	8.79	7.97	13.1	9.09	9.99
Granulocyte Adhesion and Diapedesis	7.15	15.1	17.4	9.04	10.6
Agranulocyte Adhesion and Diapedesis	5.5	13.5	16.3	8.9	10.7
Role of Macrophages, Fibroblasts and Endothelial Cells in Rheumatoid Arthritis	7.18	7.06	10.8	8.9	11.6
Th2 Pathway	4.65	3.72	4.1	8.22	10
Death Receptor Signaling	11.4	5.97	8.7	7.55	8.46
Interferon Signaling	13.1	8.85	13.7	7.49	7.81
IL-10 Signaling	10.6	4.87	10.3	7.24	8.72
Aryl Hydrocarbon Receptor Signaling	6.82	4.61	2.11	7.12	5.82
T Helper Cell Differentiation	3.88	3.87	3.57	7.08	6.76
Altered T Cell and B Cell Signaling in Rheumatoid Arthritis	6.83	5.33	7.37	6.96	8.32
TNFR2 Signaling	9.58	4.96	6.56	6.9	7.81
Communication between Innate and Adaptive Immune Cells	5.84	5.91	7.83	6.87	8.9
Osteoarthritis Pathway	10.2	7.89	11.2	6.39	6.95
Molecular Mechanisms of Cancer	1.71	3.03	2.19	6.19	4.22
NF-κB Signaling	5.41	7.08	8.41	6.04	6.79
Activation of IRF by Cytosolic Pattern Recognition Receptors	12.4	5.23	11	6	7.15
Role of Pattern Recognition Receptors in Recognition of Bacteria and Viruses	4.69	6.84	5.79	5.91	5.36
Hepatic Cholestasis	5.82	3.44	4.23	5.86	4.31
Differential Regulation of Cytokine Production in Macrophages and T Helper Cells by IL-17A and IL-17F	3.33	2.95	4.14	5.85	5.08
Opioid Signaling Pathway	0.68	1.54	1.49	5.57	5.82
Toll-like Receptor Signaling	5.72	5.29	4.72	5.51	6.32
Apoptosis Signaling	6.65	3.19	2.79	5.48	3.77
TNFR1 Signaling	3.78	2.69	4.36	5.47	6.87
Atherosclerosis Signaling	8.37	5.13	6.98	5.39	7.73
ATM Signaling		0.578	0.612	5.36	2.12
Role of Osteoblasts, Osteoclasts and Chondrocytes in Rheumatoid Arthritis	3.61	5.33	5.06	5.33	5.43
Corticotropin Releasing Hormone Signaling	4.25	2.39	1.12	5.31	4.42
Graft-versus-Host Disease Signaling	1.94	2.79	2.38	5.25	5.88
Inflammasome pathway	0.985	1.82	3.85	5.06	5.38
Antioxidant Action of Vitamin C	9.71	3.21	2.64	5.04	4.64
Th1 Pathway	6.54	4.82	7.83	4.96	6.39
Acute Phase Response Signaling	5.9	4.29	5.41	4.95	5.36
Differential Regulation of Cytokine Production in Intestinal Epithelial Cells by IL-17A and IL-17F	3.29	3.53	4.45	4.93	4.54
Pathogenesis of Multiple Sclerosis	4.63	4.25	6.34	4.89	5.75
PPAR Signaling	2.95	3.02	4.28	4.85	4.15
Estrogen-mediated S-phase Entry		0.298	1.01	4.85	3.19
IL-1 Signaling	1.2	3.12	5.09	4.78	3.59
iNOS Signaling	0.66	2.18	5.64	4.63	3.35
PKCÎ¸ Signaling in T Lymphocytes	0.447	1.57	2.45	4.54	3.71
Role of Hypercytokinemia/hyperchemokinemia in the Pathogenesis of Influenza	4.66	4.82	4.97	4.41	6.15
GNRH Signaling	0.816	1.49	1.01	4.38	3.06
Role of JAK family kinases in IL-6-type Cytokine Signaling	2	2.4	1.68	4.36	3.37
p53 Signaling	0.975	2.02	2.54	4.33	3.24
Endothelin-1 Signaling	1.3	1.88	0.523	4.32	3.41
Role of JAK1 and JAK3 in Î³c Cytokine Signaling	2.25	3.97	2.49	4.27	4.82
Caveolar-mediated Endocytosis Signaling	1.99	1.94	1.08	4.27	2.97
Induction of Apoptosis by HIV1	6.95	2.94	3.6	4.2	3.98
Role of PKR in Interferon Induction and Antiviral Response	0.562	3.15	6.08	4.19	4.5
TWEAK Signaling	9.71	3.54	5.86	4.13	4.92
IL-17A Signaling in Fibroblasts	2.84	2.66	5.86	4.13	3.61
4-1BB Signaling in T Lymphocytes	2.81	2.84	5.26	4.11	2.34
IL-15 Signaling	0.811	1.29	1.35	4.1	3.36
Colorectal Cancer Metastasis Signaling	0.689	1.8	1.67	4.05	4.82
STAT3 Pathway	1.53	2.45	1.41	3.9	1.69
IL-6 Signaling	9.01	5.79	6.26	3.83	4.15
Autoimmune Thyroid Disease Signaling		0.889	1.83	3.74	3.11
Role of NFAT in Regulation of the Immune Response	1.09	1.21	4.28	3.73	2.55
Sertoli Cell-Sertoli Cell Junction Signaling	7.04	3	1.36	3.72	1.74
Oncostatin M Signaling	1.17	1.21	1.85	3.71	3.77
GADD45 Signaling	1.57	1.05	1.34	3.71	3.9
Ephrin Receptor Signaling	1.62	1.72	1.41	3.64	3.37
B Cell Activating Factor Signaling	1.49	3.15	6.08	3.63	3.33
Sperm Motility	3.28	2.16	1.02	3.59	2.27
G Beta Gamma Signaling		0.727	0.661	3.35	1.59
PEDF Signaling	0.756	2.66	4.08	3.31	2.49
CCR5 Signaling in Macrophages		0.962	0.651	3.29	3.35
Thyroid Cancer Signaling		0.541	0.61	3.26	2.43
B Cell Receptor Signaling	2.13	1.87	4.59	3.15	2.33
ERK5 Signaling	5.77	2.74	1.64	3.14	3
Role of JAK2 in Hormone-like Cytokine Signaling	0.915	2.72	2.53	3.14	2.61
Androgen Signaling		0.799	0.427	3.13	2.58
Unfolded protein response		0.365	0.375	3.13	4.2
LXR/RXR Activation	3.8	4.03	3.67	3.11	3.95
Cholecystokinin/Gastrin-mediated Signaling	2.71	1.74	0.844	3.11	2.25
Protein Kinase A Signaling	9.05	2.26	2.93	3.07	1.03
VDR/RXR Activation	1.39	1.75	2.21	3.07	2.42
IL-8 Signaling	4.78	3.57	3.48	3.05	2.54
PI3K Signaling in B Lymphocytes		0.874	3.33	3.05	3.64
Role of IL-17F in Allergic Inflammatory Airway Diseases	4.48	6.65	6.55	3.04	3.35
G-Protein Coupled Receptor Signaling	2.59	4.76	5.51	3.01	2.72
IL-17A Signaling in Gastric Cells	0.76	2.4	3.27	3.01	2.72
Chemokine Signaling	2.32	1.94	0.724	3.01	2.58
MIF-mediated Glucocorticoid Regulation	3.72	2.66	4.03	2.98	1.2
CD27 Signaling in Lymphocytes	2.32	1.88	3.42	2.94	2.5
cAMP-mediated signaling	5.97	2.5	2.36	2.83	1.64
Agrin Interactions at Neuromuscular Junction	3.25	2	1.12	2.83	0.879
Type II Diabetes Mellitus Signaling	0.464	1.65	2.18	2.83	2.8
PPARÎ±/RXRÎ± Activation	1.91	1.28	1.96	2.8	2.83
Production of Nitric Oxide and Reactive Oxygen Species in Macrophages	0.678	1.45	3.15	2.74	1.4
GÎ±s Signaling	0.43	1.56	0.997	2.72	2.33
Role of RIG1-like Receptors in Antiviral Innate Immunity	7.21	3.83	6.67	2.71	3.48
Complement System	3.51	1.79	1.14	2.69	2.77
CD40 Signaling	6.98	3.61	5.22	2.62	3.1
JAK/Stat Signaling	2.8	3.45	3.09	2.62	2.42
PI3K/AKT Signaling	3.08	2.72	2.12	2.54	0.661
BMP signaling pathway		0.842	0.968	2.54	0.838
IL-15 Production	0.612	2.21	2.99	2.49	2.87
Dermatan Sulfate Biosynthesis (Late Stages)	0.781	3.7	3.17	2.47	2.28
April Mediated Signaling	0.76	2.45	5.38	2.43	2.54
Inhibition of Matrix Metalloproteases		0.556	1.61	2.43	3.05
Phagosome Maturation		0.254	1.27	2.42	2.29
Xenobiotic Metabolism Signaling	3.28	3.52	2.45	2.41	1.39
Role of Tissue Factor in Cancer	3.71	3.96	3.59	2.39	3.11
MIF Regulation of Innate Immunity	0.97	2.26	3.37	2.39	1.35
Phospholipases		0.642	1.31	2.39	2.53
PTEN Signaling	0.282	2.34	0.855	2.38	1.39
p38 MAPK Signaling	3.84	4.06	3.2	2.32	2.36
GÎ±i Signaling		0.995	1.47	2.32	0.953
Purine Nucleotides Degradation II (Aerobic)		0.397	0.248	2.32	1.3
HMGB1 Signaling	4.33	5.58	3.23	2.3	2.8
TGF-Î² Signaling		0.388	0.498	2.3	1.31
Epithelial Adherens Junction Signaling	0.77	1.38	1.99	2.29	1.89
Hypoxia Signaling in the Cardiovascular System		0.857	1.83	2.29	1.64
Urate Biosynthesis/Inosine 5'-phosphate Degradation		0.529	0.362	2.28	0.947
Sphingosine-1-phosphate Signaling	2.01	1.73	1.05	2.27	3.31
LPS/IL-1 Mediated Inhibition of RXR Function	3.53	4	3.21	2.23	2.21
Phagosome Formation	1.09	1.64	1.99	2.23	3.31
Bladder Cancer Signaling	2.48	1.52	1.45	2.23	2.42
Cell Cycle Regulation by BTG Family Proteins		0.2	0.323	2.22	1.07
Renin-Angiotensin Signaling		0.97	0.569	2.19	1.27
Tec Kinase Signaling	2.22	4.29	2.98	2.18	3.07
IL-9 Signaling	3.71	3.77	3.23	2.16	2.84
ILK Signaling	3.44	3.57	1.64	2.15	2.31
Chondroitin Sulfate Biosynthesis (Late Stages)	0.713	3.53	3.68	2.15	2.44
Leukocyte Extravasation Signaling	1.25	2.36	1.15	2.13	1.98
Tight Junction Signaling	1.07	1.46	0.538	2.11	0.985
Airway Pathology in Chronic Obstructive Pulmonary Disease	3.93	1.75	3.69	2.08	2.58
Tryptophan Degradation to 2-amino-3-carboxymuconate Semialdehyde	1.4	1.75	2.43	2.08	2.58
Salvage Pathways of Pyrimidine Deoxyribonucleotides	6.13	1.75	3.69	2.08	1.69
Role of JAK1, JAK2 and TYK2 in Interferon Signaling	3.08	2.46	4.32	2.05	2.28
Salvage Pathways of Pyrimidine Ribonucleotides	0.974	1.39	2.6	2.03	1.71
Phospholipase C Signaling	1.06	1.55	1.25	2.01	0.734
Huntington's Disease Signaling		0.881	0.293	2.01	1.49
NF-ÎºB Activation by Viruses	6.17	2.07	2.39	2	1.08
P2Y Purigenic Receptor Signaling Pathway	1.88	1.57	0.911	2	1.46
Breast Cancer Regulation by Stathmin1		0.516	0.574	2	0.324
Endoplasmic Reticulum Stress Pathway		0.364	0.22	1.98	2.74
Sumoylation Pathway	0.887	1.85	1.27	1.96	1.66
Dermatan Sulfate Biosynthesis	7.92	3.03	3.06	1.95	2.8
Neuregulin Signaling	4.94	1.52	0.753	1.94	1.04
Cytotoxic T Lymphocyte-mediated Apoptosis of Target Cells		0.68	0.396	1.94	2.34
NRF2-mediated Oxidative Stress Response	1.23	1.13	0.894	1.93	2.24
Glioblastoma Multiforme Signaling	1.6	1.53	0.798	1.92	2.4
Prostate Cancer Signaling	0.711	1.83	3.04	1.9	2.18
Ceramide Signaling	3.08	1.42	0.679	1.89	1.54
Acute Myeloid Leukemia Signaling		0.991	1.33	1.89	2.11
iCOS-iCOSL Signaling in T Helper Cells		0.957	2.18	1.89	1.68
IGF-1 Signaling	5.53	2.68	1.8	1.87	1.46
eNOS Signaling	0.991	2.19	1.46	1.87	0.863
UVA-Induced MAPK Signaling	1.65	1.64	1.07	1.87	2.57
Virus Entry via Endocytic Pathways	1.47	1.72	0.828	1.86	0.958
NAD biosynthesis II (from tryptophan)	1	1.23	1.61	1.86	3.26
Erythropoietin Signaling	0.857	2.24	2.62	1.84	1.09
IL-12 Signaling and Production in Macrophages	1.34	1.38	3.26	1.84	1.25
Germ Cell-Sertoli Cell Junction Signaling	0.864	3.12	2.11	1.83	1.15
Pancreatic Adenocarcinoma Signaling	0.737	2.86	2.26	1.82	2.36
Relaxin Signaling	2.97	4.09	3.84	1.74	1.89
Cell Cycle: G1/S Checkpoint Regulation		0.591	0.815	1.73	1.26
Inhibition of Angiogenesis by TSP1	8.33	2.72	1.85	1.72	1.27
Regulation of the Epithelial-Mesenchymal Transition Pathway	0.941	1.18	1.19	1.72	1.37
D-myo-inositol-5-phosphate Metabolism	0.312	1.17	0.583	1.72	1.49
Prolactin Signaling	0.597	1.63	1.18	1.71	0.623
Role of Cytokines in Mediating Communication between Immune Cells	1.51	1.85	3.35	1.7	2.41
Pyrimidine Deoxyribonucleotides De Novo Biosynthesis I		0.907	0.586	1.69	1.86
Role of Oct4 in Mammalian Embryonic Stem Cell Pluripotency		0.46	0.5	1.69	1.87
Adenosine Nucleotides Degradation II		0.455	0.297	1.68	1.66
Thrombin Signaling	4.06	2.06	0.421	1.67	1.28
Eicosanoid Signaling		0.988	1.61	1.65	1.49
Regulation of IL-2 Expression in Activated and Anergic T Lymphocytes	0.776	1.21	2.14	1.63	0.539
B Cell Development	2.05	1.18	1.79	1.62	1.58
RANK Signaling in Osteoclasts	3.21	2.23	2.36	1.61	1.39
Role of MAPK Signaling in the Pathogenesis of Influenza	0.774	1.37	1.46	1.6	1.51
Small Cell Lung Cancer Signaling	2.35	2.72	2.46	1.59	3.39
Tumoricidal Function of Hepatic Natural Killer Cells	3.08	2.46	1.74	1.57	1.74
GÎ±q Signaling	2.2	1.95	3.24	1.57	1.33
PDGF Signaling	1.51	1.04	1.04	1.55	0.603
Glucocorticoid Receptor Signaling	4.12	2.35	4.56	1.54	1.66
GM-CSF Signaling		0.887	0.691	1.54	1.45
G Protein Signaling Mediated by Tubby		0.238	0.396	1.53	1.42
Role of IL-17A in Arthritis	3.49	4.07	6.75	1.52	2.36
D-myo-inositol (1,4,5,6)-Tetrakisphosphate Biosynthesis	2.93	1.41	0.778	1.52	1.13
D-myo-inositol (3,4,5,6)-tetrakisphosphate Biosynthesis	2.46	1.41	0.778	1.52	1.13
RAR Activation	3.14	2.75	2.1	1.51	0.875
IL-7 Signaling Pathway	0.499	1.46	2.25	1.5	1.92
Angiopoietin Signaling	0.486	1.25	1.73	1.49	1.48
Chondroitin Sulfate Biosynthesis	5.98	3.12	3.17	1.48	2.16
Semaphorin Signaling in Neurons		0.778	0.717	1.46	2.09
Glioma Signaling		0.444	0.264	1.45	0.627
Estrogen-Dependent Breast Cancer Signaling	0.597	1.73	0.909	1.44	2.35
Superpathway of Inositol Phosphate Compounds	0.934	1.3	0.675	1.4	1.41
IL-4 Signaling		0.373	0.475	1.37	0.628
Growth Hormone Signaling	1.76	3.37	1.97	1.35	1.4
3-phosphoinositide Biosynthesis	2.5	1.73	1.04	1.32	1.4
Macropinocytosis Signaling	0.36	1.19	0.872	1.32	0.87
Cellular Effects of Sildenafil (Viagra)	2.63	1.22	0.306	1.3	1.58
FLT3 Signaling in Hematopoietic Progenitor Cells		0.708	1.12	1.29	1.12
Pyridoxal 5'-phosphate Salvage Pathway		0.603	0.835	1.24	0.44
Guanosine Nucleotides Degradation III		0.558	0.388	1.22	1.06
HGF Signaling	1.76	1.06	0.916	1.21	0.474
Glioma Invasiveness Signaling	4.09	2.59	1.52	1.2	2.28
HER-2 Signaling in Breast Cancer	2.78	2.04	0.753	1.2	0.834
Glutamate Receptor Signaling		0.347	1.01	1.2	0.897
GP6 Signaling Pathway	5.37	1.57	0.911	1.18	0.481
Vitamin-C Transport	1.21	2.09	0.297	1.17	1.66
Chondroitin Sulfate Degradation (Metazoa)		0.455	0.297	1.17	0.694
Allograft Rejection Signaling		0.412	0.819	1.17	1.45
Retinoic acid Mediated Apoptosis Signaling	5.38	1.61	3.54	1.16	1.47
3-phosphoinositide Degradation	0.867	1.22	0.622	1.16	0.905
IL-22 Signaling		0.876	0.56	1.15	0.56
Lymphotoxin Î² Receptor Signaling	4.96	3.41	3.91	1.13	1.8
Cardiac Î²-adrenergic Signaling		0.29	0.596	1.13	0.295
Wnt/Ca+ pathway	5.17	1.06	2.27	1.1	1.13
Cardiac Hypertrophy Signaling	0.353	0.999	0.363	1.1	0.95
Role of IL-17A in Psoriasis	2.01	1.34	5.09	1.08	0.947
CD28 Signaling in T Helper Cells	1.06	1.2	1.94	1.08	0.517
T Cell Receptor Signaling	0.352	1.15	0.726	1.08	0.465
Nur77 Signaling in T Lymphocytes		0.684	0.608	1.08	0.815
Glycogen Degradation II		0.529	0.362	1.08	0.947
OX40 Signaling Pathway	5.84	1.02	1.38	1.06	1.38
NAD Biosynthesis III		0.826	0.636	1.06	1.34
IL-3 Signaling		0.42	0.319	1.01	0.803
Valine Degradation I		0.415	0.746	0.955	0.293
Clathrin-mediated Endocytosis Signaling	0.224	1.07	0.626	0.928	0.95
Nitric Oxide Signaling in the Cardiovascular System	1.54	1.5	0.674	0.927	0.65
Antiproliferative Role of Somatostatin Receptor 2	4.01	3.04	1.35	0.914	1.31
fMLP Signaling in Neutrophils		0.638	1.77	0.908	0.708
Glycogen Degradation III		0.478	0.317	0.851	0.769
Ovarian Cancer Signaling		0.731	0.778	0.849	1.13
GPCR-Mediated Integration of Enteroendocrine Signaling Exemplified by an L Cell		0.513	0.691	0.845	0.558
Chronic Myeloid Leukemia Signaling		0.506	0.319	0.842	0.525
Amyotrophic Lateral Sclerosis Signaling	0.353	1.54	0.284	0.833	1.48
14-3-3-mediated Signaling	1.33	1.22	0.479	0.807	0.422
CXCR4 Signaling	0.291	1.13	0.383	0.803	0.883
Melanocyte Development and Pigmentation Signaling		0.92	0.612	0.791	0.561
Heparan Sulfate Biosynthesis (Late Stages)	0.529	3.07	2.33	0.765	0.874
HIF1Î± Signaling		0.415	0.613	0.764	1.21
Hematopoiesis from Multipotent Stem Cells	0.486	1.41	1.89	0.742	1.06
Superoxide Radicals Degradation		0.712	0.529	0.738	0.474
Tryptophan Degradation III (Eukaryotic)		0.848	1.05	0.733	1.19
RhoA Signaling	3.16	2.23	1.07	0.73	0.548
Leptin Signaling in Obesity	0.721	1.1	0.509	0.712	0.9
CNTF Signaling		0.299	0.291	0.681	0.49
LPS-stimulated MAPK Signaling		0.696	1.48	0.679	0.523
Coagulation System	1.11	5.53	2.46	0.677	1.2
Lipid Antigen Presentation by CD1		0.298	0.512	0.67	0.755
Transcriptional Regulatory Network in Embryonic Stem Cells		0.761	0.387	0.662	0.569
IL-17A Signaling in Airway Cells	0.604	1.25	2.74	0.658	0.979
ErbB Signaling	1.3	1.33	0.892	0.639	0.561
Polyamine Regulation in Colon Cancer		0.349	0.614	0.638	0.664
Remodeling of Epithelial Adherens Junctions	3.65	2	2.04	0.637	0.498
VEGF Signaling	1.84	1.7	0.551	0.635	0.341
IL-17 Signaling	2.4	1.59	1.97	0.59	1.4
Hematopoiesis from Pluripotent Stem Cells	2.25	2.1	1.3	0.561	0.834
MSP-RON Signaling Pathway		0.903	1.05	0.539	1.23
Neurotrophin/TRK Signaling		0.473	0.375	0.536	0.46
Heparan Sulfate Biosynthesis	2.83	2.82	2.07	0.534	0.836
Superpathway of Citrulline Metabolism	0.334	1.23	0.317	0.499	0.769
ErbB2-ErbB3 Signaling		0.556	0.242	0.481	0.674
GÎ±12/13 Signaling	1.69	1.55	1.18	0.466	0.718
PXR/RXR Activation		0.285	0.274	0.453	0.81
FXR/RXR Activation		0.611	0.527	0.443	1.34
NGF Signaling	0.655	1.37	1.12	0.442	0.278
Systemic Lupus Erythematosus Signaling		0.6	1.21	0.414	0.795
Renal Cell Carcinoma Signaling		0.42	0.836	0.383	0.469
Leukotriene Biosynthesis		0.529	0.362	0.334	0.524
Circadian Rhythm Signaling	3.44	1.21	0.75	0.32	0.64
RhoGDI Signaling	0.31	1.32	0.308	0.292	0.422
Î³-glutamyl Cycle	1.05	1.28	0.338	0.287	0.465
Ethanol Degradation IV		0.309	0.535	0.274	0.287
Citrulline Biosynthesis	1.67	1.65	0.487	0.272	0.406
Spermine and Spermidine Degradation I	1.29	2.39	1.98	0.243	0.326
Melatonin Degradation II	3.87	2.39	1.98	0.243	0.326
Creatine-phosphate Biosynthesis		0.899	0.706	0.185	0.259

## Sheet: Select Z scores
	GT1	ME49	VEG	HhAmer	HhEth
Dendritic Cell Maturation	5.568	4.69	4.902	6.38	6.197
Neuroinflammation Signaling Pathway	5.06	3.8	4.226	5.92	6.476
TREM1 Signaling	3.207	3.317	4.123	4.323	4.7
Osteoarthritis Pathway	2.268	3.578	3.9	4.572	4.258
PKC¸ Signaling in T Lymphocytes	3.873	2.828	3.742	3.592	3.78
IL-1 Signaling	3.5	2.828	3.606	2.785	2.985
Tec Kinase Signaling	3.051	3.051	3.606	5.145	4.849
IL-6 Signaling	3.8	2.84	3.578	5.246	4.667
Interferon Signaling	3.5	2.714	3.5	4.146	3.9
HMGB1 Signaling	3.3	3.357	3.357	5.096	4.596
PI3K Signaling in B Lymphocytes	3.9	2.449	3.207	3.452	3.536
iNOS Signaling	3.606	2.236	3.162	3.441	3.873
Pancreatic Adenocarcinoma Signaling	2.887	3	3.162	3	3.411
IL-8 Signaling	2.837	3.606	3.153	3.286	4.111
B Cell Receptor Signaling	3.71	2.53	3.153	3.781	3.893
NF-kB Signaling	2.449	3.578	3.024	4.993	3.709
Colorectal Cancer Metastasis Signaling	2.828	3.464	3	4.431	4.901
Production of Nitric Oxide and Reactive Oxygen Species in Macrophages	3.4	2.53	2.982	3.709	4.439
MIF Regulation of Innate Immunity	3	2.236	2.828	2.5	3.317
Role of Pattern Recognition Receptors in Recognition of Bacteria and Viruses	3.162	2.828	2.714	4.243	3.657
Role of IL-17F in Allergic Inflammatory Airway Diseases	2.333	2.828	2.714	2.5	2.673
ILK Signaling	2.183	3.317	2.714	4.128	4.11
Type I Diabetes Mellitus Signaling	3.411	1.508	2.668	3.889	3.402
B Cell Activating Factor Signaling	2.828	2.236	2.646		2.714
RANK Signaling in Osteoclasts	2.111	2.646	2.646	3.266	2.982
MIF-mediated Glucocorticoid Regulation	2.646	2	2.646		2.828
Glioma Invasiveness Signaling		2.646	2.646	2.065	2.524
Cholecystokinin/Gastrin-mediated Signaling	2.111	2.646	2.646	3.307	3.4
iCOS-iCOSL Signaling in T Helper Cells	2.121	2.236	2.646	3.138	3.273
Retinoic acid Mediated Apoptosis Signaling	2.496	2.236	2.53	2
NF-ÎºB Activation by Viruses	3.464	2.646	2.53	3.4	3.638
Toll-like Receptor Signaling	2.714		2.53	3.13	3.441
p38 MAPK Signaling	2.324	2.887	2.496	2.475	2.746
Small Cell Lung Cancer Signaling	2.333	2.646	2.449	3	2.668
Type II Diabetes Mellitus Signaling	2.309	2.236	2.333
Synaptic Long Term Depression	2.121	2.333	2.333	2.292	2.832
Th2 Pathway	2.84	2.309	2.324	2.598	2.534
Role of NFAT in Regulation of the Immune Response			2.324	3.317	3.43
4-1BB Signaling in T Lymphocytes	2.646	2	2.236	1.732	2.828
CD27 Signaling in Lymphocytes	2.121	2	2.236
Oncostatin M Signaling	2.449		2.236	3.5	3.742
Chemokine Signaling		2.449	2.236	3	3.578
Th1 Pathway	2.357		2.183	4.841	3.781
Role of RIG1-like Receptors in Antiviral Innate Immunity	2.333		2.121	3.051	3.051
Sperm Motility		2.121	2.121		2.043
Death Receptor Signaling	2.041	2.496	1.789	2.214	2.333
Estrogen-Dependent Breast Cancer Signaling	2.828	2.449	1.633	3.3	3.153
PTEN Signaling		-2.333	-2.121	-3.212	-2.6
LXR/RXR Activation	-2.324	-2.887	-2.138	-2.058	-2.556
Antioxidant Action of Vitamin C	-2.84	-2.646	-2.714	-2.401	-3.272
PPAR Signaling	-3.578	-3	-3.742	-4.226	-3.78
Activation of IRF by Cytosolic Pattern Recognition Receptors				2.043	2.502
Opioid Signaling Pathway					2.032
Inflammasome pathway	2.449			3.051	2.887
Acute Phase Response Signaling	2.294	2.138		3.727	3.904
Endothelin-1 Signaling				2.101	2.236
Calcium Signaling					2.335
Ephrin Receptor Signaling	2.449	2		2.335	2.711
CCR5 Signaling in Macrophages					2.121
ERK5 Signaling		2.449		3.128	2.683
PPARÎ±/RXRÎ± Activation				-4.111	-3.536
IL-17A Signaling in Gastric Cells				1.134	2.236
PEDF Signaling				2.353	2.236
Bladder Cancer Signaling					2.449
JAK/Stat Signaling				2.502	2.132
Glioblastoma Multiforme Signaling				3.042	2.263
GÎ±s Signaling					2.558
NRF2-mediated Oxidative Stress Response	2.828	2.236		2.475	3
Leukocyte Extravasation Signaling	2.5			2.188	3.124
IL-7 Signaling Pathway				2.683	2.524
Sumoylation Pathway				3.266	2.982
cAMP-mediated signaling		2.138		2.517	2.111
Ceramide Signaling					2.065
GM-CSF Signaling				2.837	2.668
GÎ±q Signaling				2.263	2.746
TGF-Î² Signaling				2.449	2.357

## Sheet: All Canonical Pathways
Ingenuity Canonical Pathways	-log(p value)
	GT1	ME49	VEG	Amer	Eth1
Fatty Acid beta-oxidation I	0	0.238	0.396	1.16	#N/A
ErbB4 Signaling	0	0.241	#N/A	0.402	#N/A
Mouse Embryonic Stem Cell Pluripotency	0	0.269	0.319	1.2	0.401
Netrin Signaling	0	0.285	0.516	3.25	5.61
Phosphatidylglycerol Biosynthesis II (Non-plastidic)	0	0.298	#N/A	0.67	0.261
NAD Salvage Pathway II	0	0.298	#N/A	1.78	2.57
CDP-diacylglycerol Biosynthesis I	0	0.322	#N/A	0.803	0.316
GABA Receptor Signaling	0	0.332	#N/A	2.31	3.74
CCR3 Signaling in Eosinophils	0	0.341	0.313	0.465	#N/A
CREB Signaling in Neurons	0	0.475	#N/A	1.55	1.57
Ephrin B Signaling	0	0.513	0.417	1.82	1.45
SAPK/JNK Signaling	0	0.523	0.334	0.482	#N/A
Gustation Pathway	0	0.651	0.475	1.72	2.31
Regulation of Cellular Mechanics by Calpain Protease	0	0.714	#N/A	2.5	0.897
GPCR-Mediated Nutrient Sensing in Enteroendocrine Cells	0	0.749	0.964	3.52	3.53
CDK5 Signaling	0	0.906	1.2	2.32	0.409
FAK Signaling	0	0.906	#N/A	0.61	#N/A
Role of NANOG in Mammalian Embryonic Stem Cell Pluripotency	0	0.97	#N/A	0.941	0.464
Ephrin A Signaling	0	1.12	0.591	0.32	0.574
Synaptic Long Term Depression	0	1.36	0.48	4.3	4.05
Integrin Signaling	0	1.48	#N/A	0.355	#N/A
Gap Junction Signaling	0	2.21	0.663	1.18	0.649
Human Embryonic Stem Cell Pluripotency	0	2.3	1.69	3	2.54
Axonal Guidance Signaling	0	3.3	3.53	6.03	5.5
Role of CHK Proteins in Cell Cycle Checkpoint Control	0	#N/A	0.352	5.94	2.16
FcÎ³RIIB Signaling in B Lymphocytes	0	#N/A	0.355	1.2	2.02
Role of Wnt/GSK-3beta Signaling in the Pathogenesis of Influenza	0	#N/A	0.375	0.404	0.329
Triacylglycerol Biosynthesis	0	#N/A	#N/A	0.818	0.276
Stearate Biosynthesis I (Animals)	0	#N/A	#N/A	2.27	0.319
Actin Cytoskeleton Signaling	0	#N/A	#N/A	0.46	0.377
Mitotic Roles of Polo-Like Kinase	0	#N/A	#N/A	3.14	0.417
Superpathway of Cholesterol Biosynthesis	0	#N/A	#N/A	0.348	0.649
Amyloid Processing	0	#N/A	#N/A	1.96	0.91
Wnt/beta-catenin Signaling	0	#N/A	#N/A	2.53	1.54
GDNF Family Ligand-Receptor Interactions	0	#N/A	#N/A	0.313	#N/A
Natural Killer Cell Signaling	0	#N/A	#N/A	0.33	#N/A
UVC-Induced MAPK Signaling	0	#N/A	#N/A	0.987	#N/A
Cardiac -Adrenergic Signaling	0	#N/A	#N/A	1.48	#N/A
HIPPO signaling	0	#N/A	#N/A	2	#N/A
The Visual Cycle	0.211	0.38	1.28	0.482	#N/A
Purine Nucleotides Degradation II (Aerobic)	0.224	0.397	0.248	2.32	1.3
1D-myo-inositol Hexakisphosphate Biosynthesis II (Mammalian)	0.224	#N/A	#N/A	0.298	#N/A
D-myo-inositol (1,3,4)-trisphosphate Biosynthesis	0.224	#N/A	#N/A	0.298	#N/A
Valine Degradation I	0.239	0.415	0.746	0.955	0.293
nNOS Signaling in Skeletal Muscle Cells	0.24	#N/A	#N/A	3.11	5.15
Estrogen Biosynthesis	0.25	#N/A	#N/A	0.298	0.636
Chondroitin Sulfate Degradation (Metazoa)	0.272	0.455	0.297	1.17	0.694
Adenosine Nucleotides Degradation II	0.272	0.455	0.297	1.68	1.66
Mismatch Repair in Eukaryotes	0.272	#N/A	#N/A	2.99	2.29
Parkinson's Signaling	0.272	#N/A	#N/A	0.438	#N/A
RhoA Signaling	0.282	2.23	1.07	0.73	0.548
Glycogen Degradation III	0.291	0.478	0.317	0.851	0.769
Superpathway of Citrulline Metabolism	0.291	1.23	0.317	0.499	0.769
Synaptic Long Term Potentiation	0.296	#N/A	#N/A	1.11	0.356
GÎ±i Signaling	0.31	0.995	1.47	2.32	0.953
Isoleucine Degradation I	0.312	0.502	0.924	0.957	#N/A
Breast Cancer Regulation by Stathmin1	0.312	0.516	0.574	2	0.324
Phenylalanine Degradation IV (Mammalian, via Side Chain)	0.312	1.28	0.924	0.287	#N/A
Dopamine Receptor Signaling	0.314	1.27	1.33	0.536	#N/A
Fc Epsilon RI Signaling	0.317	#N/A	#N/A	0.883	#N/A
Melanoma Signaling	0.322	0.365	#N/A	0.453	0.37
Retinoate Biosynthesis I	0.323	1.21	1.85	0.32	#N/A
Transcriptional Regulatory Network in Embryonic Stem Cells	0.334	0.761	0.387	0.662	0.569
Leukotriene Biosynthesis	0.335	0.529	0.362	0.334	0.524
Glycogen Degradation II	0.335	0.529	0.362	1.08	0.947
Urate Biosynthesis/Inosine 5'-phosphate Degradation	0.335	0.529	0.362	2.28	0.947
Fatty Acid Activation	0.335	#N/A	0.362	2.28	0.227
Cholesterol Biosynthesis I	0.335	#N/A	#N/A	0.649	0.947
Cholesterol Biosynthesis II (via 24,25-dihydrolanosterol)	0.335	#N/A	#N/A	0.649	0.947
Cholesterol Biosynthesis III (via Desmosterol)	0.335	#N/A	#N/A	0.649	0.947
GPCR-Mediated Integration of Enteroendocrine Signaling Exemplified by an L Cell	0.352	0.513	0.691	0.845	0.558
G Protein Signaling Mediated by Tubby	0.353	0.238	0.396	1.53	1.42
RhoGDI Signaling	0.353	1.32	0.308	0.292	0.422
G Beta Gamma Signaling	0.356	0.727	0.661	3.35	1.59
Guanosine Nucleotides Degradation III	0.36	0.558	0.388	1.22	1.06
Paxillin Signaling	0.364	1.09	#N/A	0.306	#N/A
Reelin Signaling in Neurons	0.368	0.64	#N/A	0.532	0.714
p70S6K Signaling	0.378	0.33	#N/A	0.778	#N/A
Telomerase Signaling	0.382	0.466	#N/A	0.833	#N/A
Sonic Hedgehog Signaling	0.386	0.256	0.431	0.701	#N/A
Acetone Degradation I (to Methylglyoxal)	0.386	0.256	#N/A	0.283	0.842
Glucose and Glucose-1-phosphate Degradation	0.389	#N/A	0.417	0.454	0.669
Cell Cycle: G2/M DNA Damage Checkpoint Regulation	0.396	#N/A	#N/A	2.55	0.357
EGF Signaling	0.407	0.567	#N/A	0.672	0.374
VEGF Family Ligand-Receptor Interactions	0.407	1.07	0.486	0.809	#N/A
HER-2 Signaling in Breast Cancer	0.407	2.04	0.753	1.2	0.834
TGF-beta Signaling	0.418	0.388	0.498	2.3	1.31
Eicosanoid Signaling	0.419	0.988	1.61	1.65	1.49
GDP-glucose Biosynthesis	0.421	#N/A	0.45	0.532	0.76
nNOS Signaling in Neurons	0.425	#N/A	#N/A	0.391	#N/A
Epithelial Adherens Junction Signaling	0.43	1.38	1.99	2.29	1.89
CXCR4 Signaling	0.44	1.13	0.383	0.803	0.883
D-myo-inositol (1,4,5)-Trisphosphate Biosynthesis	0.443	#N/A	#N/A	0.612	1.03
Thrombopoietin Signaling	0.444	0.285	#N/A	0.79	0.44
D-myo-inositol (1,4,5,6)-Tetrakisphosphate Biosynthesis	0.447	1.41	0.778	1.52	1.13
D-myo-inositol (3,4,5,6)-tetrakisphosphate Biosynthesis	0.447	1.41	0.778	1.52	1.13
IL-2 Signaling	0.457	0.616	#N/A	0.644	0.464
Prostanoid Biosynthesis	0.457	0.667	0.487	0.272	#N/A
Citrulline Biosynthesis	0.457	1.65	0.487	0.272	0.406
Leucine Degradation I	0.457	#N/A	0.487	0.272	#N/A
Estrogen-mediated S-phase Entry	0.464	0.298	1.01	4.85	3.19
D-myo-inositol-5-phosphate Metabolism	0.464	1.17	0.583	1.72	1.49
Glioblastoma Multiforme Signaling	0.464	1.53	0.798	1.92	2.4
CNTF Signaling	0.471	0.299	0.291	0.681	0.49
Cardiac beta-adrenergic Signaling	0.483	0.29	0.596	1.13	0.295
Tryptophan Degradation III (Eukaryotic)	0.486	0.848	1.05	0.733	1.19
Macropinocytosis Signaling	0.486	1.19	0.872	1.32	0.87
Neuroprotective Role of THOP1 in Alzheimer's Disease	0.496	#N/A	#N/A	0.601	1.86
3-phosphoinositide Degradation	0.499	1.22	0.622	1.16	0.905
Cyclins and Cell Cycle Regulation	0.499	#N/A	0.346	1.91	0.539
CTLA4 Signaling in Cytotoxic T Lymphocytes	0.502	0.308	#N/A	1.11	0.539
Superpathway of D-myo-inositol (1,4,5)-trisphosphate Metabolism	0.51	#N/A	#N/A	0.307	#N/A
Dermatan Sulfate Biosynthesis	0.529	3.03	3.06	1.95	2.8
Neurotrophin/TRK Signaling	0.538	0.473	0.375	0.536	0.46
Neuropathic Pain Signaling In Dorsal Horn Neurons	0.538	#N/A	#N/A	1.62	1.11
Glioma Signaling	0.55	0.444	0.264	1.45	0.627
Chondroitin Sulfate Biosynthesis	0.562	3.12	3.17	1.48	2.16
Cell Cycle Control of Chromosomal Replication	0.578	#N/A	#N/A	6.75	2.65
Maturity Onset Diabetes of Young (MODY) Signaling	0.591	#N/A	#N/A	0.431	0.724
GM-CSF Signaling	0.596	0.887	0.691	1.54	1.45
Tight Junction Signaling	0.597	1.46	0.538	2.11	0.985
GÎ±s Signaling	0.597	1.56	0.997	2.72	2.33
NAD Biosynthesis III	0.604	0.826	0.636	1.06	1.34
UDP-N-acetyl-D-glucosamine Biosynthesis II	0.604	0.826	#N/A	1.06	1.34
Glycerol Degradation I	0.604	#N/A	#N/A	0.493	0.661
Thrombin Signaling	0.612	2.06	0.421	1.67	1.28
Melatonin Signaling	0.612	#N/A	#N/A	1.34	0.772
IL-4 Signaling	0.629	0.373	0.475	1.37	0.628
Hereditary Breast Cancer Signaling	0.639	#N/A	#N/A	1.33	0.953
3-phosphoinositide Biosynthesis	0.649	1.73	1.04	1.32	1.4
Role of NFAT in Cardiac Hypertrophy	0.651	0.882	#N/A	3.02	2.54
GADD45 Signaling	0.655	1.05	1.34	3.71	3.9
ErbB2-ErbB3 Signaling	0.66	0.556	0.242	0.481	0.674
Remodeling of Epithelial Adherens Junctions	0.66	2	2.04	0.637	0.498
Creatine-phosphate Biosynthesis	0.673	0.899	0.706	0.185	0.259
Myo-inositol Biosynthesis	0.673	#N/A	#N/A	0.185	0.259
Folate Polyglutamylation	0.673	#N/A	#N/A	0.185	0.259
dTMP De Novo Biosynthesis	0.673	#N/A	#N/A	1.29	0.794
Circadian Rhythm Signaling	0.678	1.21	0.75	0.32	0.64
Superpathway of Inositol Phosphate Compounds	0.68	1.3	0.675	1.4	1.41
VEGF Signaling	0.689	1.7	0.551	0.635	0.341
D-myo-inositol (1,4,5)-trisphosphate Degradation	0.691	#N/A	#N/A	0.604	#N/A
Ephrin Receptor Signaling	0.711	1.72	1.41	3.64	3.37
Cancer Drug Resistance By Drug Efflux	0.713	1.39	1.24	0.488	#N/A
Chondroitin Sulfate Biosynthesis (Late Stages)	0.713	3.53	3.68	2.15	2.44
IL-3 Signaling	0.721	0.42	0.319	1.01	0.803
Mitochondrial L-carnitine Shuttle Pathway	0.729	#N/A	0.279	1.53	0.328
Î³-linolenate Biosynthesis II (Animals)	0.729	#N/A	0.279	2.09	0.328
Heparan Sulfate Biosynthesis	0.737	2.82	2.07	0.534	0.836
cAMP-mediated signaling	0.756	2.5	2.36	2.83	1.64
Hematopoiesis from Pluripotent Stem Cells	0.757	2.1	1.3	0.561	0.834
Spermine and Spermidine Degradation I	0.76	2.39	1.98	0.243	0.326
Melatonin Degradation II	0.76	2.39	1.98	0.243	0.326
Acetate Conversion to Acetyl-CoA	0.76	#N/A	0.793	0.778	0.326
Heme Degradation	0.76	#N/A	0.793	0.778	0.972
Pentose Phosphate Pathway (Oxidative Branch)	0.76	#N/A	#N/A	0.243	0.326
Ascorbate Recycling (Cytosolic)	0.76	#N/A	#N/A	0.243	0.326
Airway Inflammation in Asthma	0.76	#N/A	#N/A	0.778	0.972
Uracil Degradation II (Reductive)	0.76	#N/A	#N/A	0.778	0.972
Thymine Degradation	0.76	#N/A	#N/A	0.778	0.972
Glycerol-3-phosphate Shuttle	0.76	#N/A	#N/A	0.778	0.972
Glutathione Redox Reactions II	0.76	#N/A	#N/A	0.778	1.94
Arsenate Detoxification I (Glutaredoxin)	0.76	#N/A	#N/A	0.243	#N/A
Regulation of the Epithelial-Mesenchymal Transition Pathway	0.762	1.18	1.19	1.72	1.37
Wnt/Ca+ pathway	0.77	1.06	2.27	1.1	1.13
HGF Signaling	0.774	1.06	0.916	1.21	0.474
Systemic Lupus Erythematosus Signaling	0.776	0.6	1.21	0.414	0.795
Role of Oct4 in Mammalian Embryonic Stem Cell Pluripotency	0.781	0.46	0.5	1.69	1.87
Dermatan Sulfate Biosynthesis (Late Stages)	0.781	3.7	3.17	2.47	2.28
CCR5 Signaling in Macrophages	0.811	0.962	0.651	3.29	3.35
NAD biosynthesis II (from tryptophan)	0.816	1.23	1.61	1.86	3.26
Non-Small Cell Lung Cancer Signaling	0.826	#N/A	#N/A	0.692	0.804
Dopamine-DARPP32 Feedback in cAMP Signaling	0.84	0.354	#N/A	1.45	0.636
FcÎ³ Receptor-mediated Phagocytosis in Macrophages and Monocytes	0.844	#N/A	0.433	0.976	0.289
BMP signaling pathway	0.845	0.842	0.968	2.54	0.838
ERK/MAPK Signaling	0.845	1.73	0.816	1.48	#N/A
Sperm Motility	0.857	2.16	1.02	3.59	2.27
Heparan Sulfate Biosynthesis (Late Stages)	0.864	3.07	2.33	0.765	0.874
Î³-glutamyl Cycle	0.865	1.28	0.338	0.287	0.465
Ovarian Cancer Signaling	0.867	0.731	0.778	0.849	1.13
Proline Degradation	0.875	1.11	#N/A	0.328	0.419
Thyroid Hormone Biosynthesis	0.875	#N/A	#N/A	0.328	0.419
Glutathione Biosynthesis	0.875	#N/A	#N/A	1.02	1.23
STAT3 Pathway	0.884	2.45	1.41	3.9	1.69
Sphingosine-1-phosphate Signaling	0.887	1.73	1.05	2.27	3.31
Glutamate Receptor Signaling	0.9	0.347	1.01	1.2	0.897
Insulin Receptor Signaling	0.91	0.285	#N/A	0.448	#N/A
IGF-1 Signaling	0.915	2.68	1.8	1.87	1.46
Choline Biosynthesis III	0.919	#N/A	0.362	0.649	0.524
Renin-Angiotensin Signaling	0.934	0.97	0.569	2.19	1.27
Neuregulin Signaling	0.935	1.52	0.753	1.94	1.04
Thyroid Cancer Signaling	0.941	0.541	0.61	3.26	2.43
NGF Signaling	0.95	1.37	1.12	0.442	0.278
Androgen Signaling	0.97	0.799	0.427	3.13	2.58
eNOS Signaling	0.97	2.19	1.46	1.87	0.863
Leptin Signaling in Obesity	0.974	1.1	0.509	0.712	0.9
Role of Cytokines in Mediating Communication between Immune Cells	0.975	1.85	3.35	1.7	2.41
Hematopoiesis from Multipotent Stem Cells	0.978	1.41	1.89	0.742	1.06
Virus Entry via Endocytic Pathways	0.985	1.72	0.828	1.86	0.958
Agrin Interactions at Neuromuscular Junction	0.991	2	1.12	2.83	0.879
Calcium Signaling	0.991	#N/A	0.754	2.57	3.4
Cysteine Biosynthesis III (mammalia)	1	0.322	#N/A	0.307	#N/A
Semaphorin Signaling in Neurons	1	0.778	0.717	1.46	2.09
IL-22 Signaling	1	0.876	0.56	1.15	0.56
Notch Signaling	1	#N/A	1.1	2.11	2.65
Allograft Rejection Signaling	1.01	0.412	0.819	1.17	1.45
P2Y Purigenic Receptor Signaling Pathway	1.02	1.57	0.911	2	1.46
Aldosterone Signaling in Epithelial Cells	1.03	#N/A	#N/A	0.988	0.365
Cell Cycle Regulation by BTG Family Proteins	1.04	0.2	0.323	2.22	1.07
Complement System	1.04	1.79	1.14	2.69	2.77
Glutamine Degradation I	1.04	#N/A	#N/A	0.462	0.563
Epoxysqualene Biosynthesis	1.04	#N/A	#N/A	0.462	#N/A
Pyrimidine Deoxyribonucleotides De Novo Biosynthesis I	1.05	0.907	0.586	1.69	1.86
ATM Signaling	1.06	0.578	0.612	5.36	2.12
Melanocyte Development and Pigmentation Signaling	1.06	0.92	0.612	0.791	0.561
ErbB Signaling	1.06	1.33	0.892	0.639	0.561
Calcium-induced T Lymphocyte Apoptosis	1.06	#N/A	#N/A	0.749	#N/A
Cellular Effects of Sildenafil (Viagra)	1.07	1.22	0.306	1.3	1.58
Pyridoxal 5'-phosphate Salvage Pathway	1.09	0.603	0.835	1.24	0.44
AMPK Signaling	1.09	0.66	#N/A	0.651	0.429
Nitric Oxide Signaling in the Cardiovascular System	1.09	1.5	0.674	0.927	0.65
Methionine Degradation I (to Homocysteine)	1.09	#N/A	#N/A	0.385	#N/A
Role of BRCA1 in DNA Damage Response	1.1	#N/A	#N/A	2.21	1.38
Coagulation System	1.11	5.53	2.46	0.677	1.2
Primary Immunodeficiency Signaling	1.14	#N/A	0.825	0.952	0.79
Phospholipases	1.17	0.642	1.31	2.39	2.53
Autoimmune Thyroid Disease Signaling	1.18	0.889	1.83	3.74	3.11
Antiproliferative Role of Somatostatin Receptor 2	1.2	3.04	1.35	0.914	1.31
Heme Biosynthesis II	1.2	#N/A	0.487	1.8	1.49
Folate Transformations I	1.2	#N/A	#N/A	0.272	0.406
Endothelin-1 Signaling	1.21	1.88	0.523	4.32	3.41
Chronic Myeloid Leukemia Signaling	1.23	0.506	0.319	0.842	0.525
PDGF Signaling	1.23	1.04	1.04	1.55	0.603
Protein Kinase A Signaling	1.25	2.26	2.93	3.07	1.03
PTEN Signaling	1.29	2.34	0.855	2.38	1.39
Superoxide Radicals Degradation	1.3	0.712	0.529	0.738	0.474
MSP-RON Signaling Pathway	1.3	0.903	1.05	0.539	1.23
Cardiac Hypertrophy Signaling	1.3	0.999	0.363	1.1	0.95
Tryptophan Degradation to 2-amino-3-carboxymuconate Semialdehyde	1.3	1.75	2.43	2.08	2.58
Histidine Degradation III	1.3	#N/A	#N/A	0.329	0.474
FLT3 Signaling in Hematopoietic Progenitor Cells	1.33	0.708	1.12	1.29	1.12
Chemokine Signaling	1.33	1.94	0.724	3.01	2.58
Clathrin-mediated Endocytosis Signaling	1.34	1.07	0.626	0.928	0.95
14-3-3-mediated Signaling	1.37	1.22	0.479	0.807	0.422
Protein Ubiquitination Pathway	1.37	#N/A	#N/A	1.09	1.12
Phagosome Formation	1.39	1.64	1.99	2.23	3.31
Renal Cell Carcinoma Signaling	1.4	0.42	0.836	0.383	0.469
Prolactin Signaling	1.4	1.63	1.18	1.71	0.623
IL-15 Production	1.4	2.21	2.99	2.49	2.87
Thioredoxin Pathway	1.41	1.87	#N/A	0.879	1.15
TR/RXR Activation	1.41	#N/A	#N/A	0.505	0.427
Granzyme B Signaling	1.44	#N/A	#N/A	0.759	0.694
Phospholipase C Signaling	1.47	1.55	1.25	2.01	0.734
Germ Cell-Sertoli Cell Junction Signaling	1.49	3.12	2.11	1.83	1.15
PXR/RXR Activation	1.51	0.285	0.274	0.453	0.81
Estrogen-Dependent Breast Cancer Signaling	1.51	1.73	0.909	1.44	2.35
Acute Myeloid Leukemia Signaling	1.53	0.991	1.33	1.89	2.11
Corticotropin Releasing Hormone Signaling	1.53	2.39	1.12	5.31	4.42
fMLP Signaling in Neutrophils	1.54	0.638	1.77	0.908	0.708
IL-17A Signaling in Airway Cells	1.54	1.25	2.74	0.658	0.979
Ethanol Degradation IV	1.57	0.309	0.535	0.274	0.287
Huntington's Disease Signaling	1.59	0.881	0.293	2.01	1.49
IL-15 Signaling	1.6	1.29	1.35	4.1	3.36
GÎ±12/13 Signaling	1.62	1.55	1.18	0.466	0.718
GNRH Signaling	1.65	1.49	1.01	4.38	3.06
HIF1Î± Signaling	1.66	0.415	0.613	0.764	1.21
Bladder Cancer Signaling	1.67	1.52	1.45	2.23	2.42
Role of IL-17A in Psoriasis	1.69	1.34	5.09	1.08	0.947
Tetrahydrofolate Salvage from 5,10-methenyltetrahydrofolate	1.7	#N/A	#N/A	0.185	0.259
Tetrapyrrole Biosynthesis II	1.7	#N/A	#N/A	0.613	0.794
Sertoli Cell-Sertoli Cell Junction Signaling	1.71	3	1.36	3.72	1.74
Opioid Signaling Pathway	1.72	1.54	1.49	5.57	5.82
Role of MAPK Signaling in the Pathogenesis of Influenza	1.73	1.37	1.46	1.6	1.51
Polyamine Regulation in Colon Cancer	1.76	0.349	0.614	0.638	0.664
Growth Hormone Signaling	1.76	3.37	1.97	1.35	1.4
Amyotrophic Lateral Sclerosis Signaling	1.84	1.54	0.284	0.833	1.48
Salvage Pathways of Pyrimidine Ribonucleotides	1.88	1.39	2.6	2.03	1.71
T Cell Receptor Signaling	1.89	1.15	0.726	1.08	0.465
iCOS-iCOSL Signaling in T Helper Cells	1.91	0.957	2.18	1.89	1.68
Cell Cycle: G1/S Checkpoint Regulation	1.94	0.591	0.815	1.73	1.26
ERK5 Signaling	1.94	2.74	1.64	3.14	3
VDR/RXR Activation	1.99	1.75	2.21	3.07	2.42
Leukocyte Extravasation Signaling	2	2.36	1.15	2.13	1.98
Adipogenesis pathway	2.01	0.32	0.287	0.722	#N/A
OX40 Signaling Pathway	2.01	1.02	1.38	1.06	1.38
GP6 Signaling Pathway	2.01	1.57	0.911	1.18	0.481
Inhibition of Matrix Metalloproteases	2.05	0.556	1.61	2.43	3.05
Cholecystokinin/Gastrin-mediated Signaling	2.13	1.74	0.844	3.11	2.25
Lipid Antigen Presentation by CD1	2.2	0.298	0.512	0.67	0.755
Role of NFAT in Regulation of the Immune Response	2.2	1.21	4.28	3.73	2.55
Colorectal Cancer Metastasis Signaling	2.2	1.8	1.67	4.05	4.82
Tec Kinase Signaling	2.22	4.29	2.98	2.18	3.07
Caveolar-mediated Endocytosis Signaling	2.25	1.94	1.08	4.27	2.97
Role of JAK1 and JAK3 in Î³c Cytokine Signaling	2.25	3.97	2.49	4.27	4.82
B Cell Development	2.29	1.18	1.79	1.62	1.58
Salvage Pathways of Pyrimidine Deoxyribonucleotides	2.32	1.75	3.69	2.08	1.69
Airway Pathology in Chronic Obstructive Pulmonary Disease	2.32	1.75	3.69	2.08	2.58
Role of JAK2 in Hormone-like Cytokine Signaling	2.35	2.72	2.53	3.14	2.61
Ceramide Signaling	2.4	1.42	0.679	1.89	1.54
CD28 Signaling in T Helper Cells	2.46	1.2	1.94	1.08	0.517
Angiopoietin Signaling	2.48	1.25	1.73	1.49	1.48
IL-7 Signaling Pathway	2.48	1.46	2.25	1.5	1.92
Cytotoxic T Lymphocyte-mediated Apoptosis of Target Cells	2.49	0.68	0.396	1.94	2.34
PKCÎ¸ Signaling in T Lymphocytes	2.5	1.57	2.45	4.54	3.71
G-Protein Coupled Receptor Signaling	2.59	4.76	5.51	3.01	2.72
LPS-stimulated MAPK Signaling	2.63	0.696	1.48	0.679	0.523
FXR/RXR Activation	2.65	0.611	0.527	0.443	1.34
IL-17 Signaling	2.71	1.59	1.97	0.59	1.4
Sumoylation Pathway	2.78	1.85	1.27	1.96	1.66
JAK/Stat Signaling	2.8	3.45	3.09	2.62	2.42
Graft-versus-Host Disease Signaling	2.81	2.79	2.38	5.25	5.88
RAR Activation	2.83	2.75	2.1	1.51	0.875
Glioma Invasiveness Signaling	2.84	2.59	1.52	1.2	2.28
Regulation of IL-2 Expression in Activated and Anergic T Lymphocytes	2.93	1.21	2.14	1.63	0.539
Differential Regulation of Cytokine Production in Macrophages and T Helper Cells by IL-17A and IL-17F	2.95	2.95	4.14	5.85	5.08
Relaxin Signaling	2.97	4.09	3.84	1.74	1.89
Oncostatin M Signaling	3.08	1.21	1.85	3.71	3.77
Role of JAK family kinases in IL-6-type Cytokine Signaling	3.08	2.4	1.68	4.36	3.37
IL-17A Signaling in Gastric Cells	3.08	2.4	3.27	3.01	2.72
Inhibition of Angiogenesis by TSP1	3.08	2.72	1.85	1.72	1.27
Calcium Transport I	3.1	#N/A	1.18	1.57	2.9
PI3K/AKT Signaling	3.14	2.72	2.12	2.54	0.661
NF-ÎºB Activation by Viruses	3.16	2.07	2.39	2	1.08
Hypoxia Signaling in the Cardiovascular System	3.17	0.857	1.83	2.29	1.64
Tumoricidal Function of Hepatic Natural Killer Cells	3.18	2.46	1.74	1.57	1.74
Vitamin-C Transport	3.21	2.09	0.297	1.17	1.66
Prostate Cancer Signaling	3.25	1.83	3.04	1.9	2.18
autophagy	3.26	#N/A	1.31	0.926	1.18
GÎ±q Signaling	3.28	1.95	3.24	1.57	1.33
Xenobiotic Metabolism Signaling	3.28	3.52	2.45	2.41	1.39
Differential Regulation of Cytokine Production in Intestinal Epithelial Cells by IL-17A and IL-17F	3.29	3.53	4.45	4.93	4.54
Pancreatic Adenocarcinoma Signaling	3.33	2.86	2.26	1.82	2.36
Nur77 Signaling in T Lymphocytes	3.44	0.684	0.608	1.08	0.815
ILK Signaling	3.44	3.57	1.64	2.15	2.31
Role of IL-17A in Arthritis	3.49	4.07	6.75	1.52	2.36
Type II Diabetes Mellitus Signaling	3.51	1.65	2.18	2.83	2.8
Endoplasmic Reticulum Stress Pathway	3.52	0.364	0.22	1.98	2.74
Antigen Presentation Pathway	3.52	#N/A	1.1	6.9	6.49
LPS/IL-1 Mediated Inhibition of RXR Function	3.53	4	3.21	2.23	2.21
Role of Osteoblasts, Osteoclasts and Chondrocytes in Rheumatoid Arthritis	3.61	5.33	5.06	5.33	5.43
Crosstalk between Dendritic Cells and Natural Killer Cells	3.62	4.62	7.45	12.7	14.7
Inflammasome pathway	3.65	1.82	3.85	5.06	5.38
IL-9 Signaling	3.71	3.77	3.23	2.16	2.84
Role of Tissue Factor in Cancer	3.71	3.96	3.59	2.39	3.11
PEDF Signaling	3.72	2.66	4.08	3.31	2.49
MIF-mediated Glucocorticoid Regulation	3.78	2.66	4.03	2.98	1.2
LXR/RXR Activation	3.8	4.03	3.67	3.11	3.95
p38 MAPK Signaling	3.84	4.06	3.2	2.32	2.36
MIF Regulation of Innate Immunity	3.87	2.26	3.37	2.39	1.35
T Helper Cell Differentiation	3.88	3.87	3.57	7.08	6.76
UVA-Induced MAPK Signaling	3.93	1.64	1.07	1.87	2.57
Molecular Mechanisms of Cancer	4.01	3.03	2.19	6.19	4.22
Erythropoietin Signaling	4.05	2.24	2.62	1.84	1.09
B Cell Receptor Signaling	4.06	1.87	4.59	3.15	2.33
Role of JAK1, JAK2 and TYK2 in Interferon Signaling	4.09	2.46	4.32	2.05	2.28
RANK Signaling in Osteoclasts	4.12	2.23	2.36	1.61	1.39
Glucocorticoid Receptor Signaling	4.25	2.35	4.56	1.54	1.66
HMGB1 Signaling	4.33	5.58	3.23	2.3	2.8
Role of IL-17F in Allergic Inflammatory Airway Diseases	4.48	6.65	6.55	3.04	3.35
Pathogenesis of Multiple Sclerosis	4.63	4.25	6.34	4.89	5.75
Th2 Pathway	4.65	3.72	4.1	8.22	10
Role of Hypercytokinemia/hyperchemokinemia in the Pathogenesis of Influenza	4.66	4.82	4.97	4.41	6.15
Role of Pattern Recognition Receptors in Recognition of Bacteria and Viruses	4.69	6.84	5.79	5.91	5.36
IL-8 Signaling	4.78	3.57	3.48	3.05	2.54
p53 Signaling	4.83	2.02	2.54	4.33	3.24
PPARÎ±/RXRÎ± Activation	4.94	1.28	1.96	2.8	2.83
Lymphotoxin beta Receptor Signaling	4.96	3.41	3.91	1.13	1.8
PI3K Signaling in B Lymphocytes	5.02	0.874	3.33	3.05	3.64
TREM1 Signaling	5.09	5.35	7.86	9.8	8.95
Unfolded protein response	5.17	0.365	0.375	3.13	4.2
IL-12 Signaling and Production in Macrophages	5.37	1.38	3.26	1.84	1.25
Production of Nitric Oxide and Reactive Oxygen Species in Macrophages	5.38	1.45	3.15	2.74	1.4
NF-ÎºB Signaling	5.41	7.08	8.41	6.04	6.79
NRF2-mediated Oxidative Stress Response	5.42	1.13	0.894	1.93	2.24
Agranulocyte Adhesion and Diapedesis	5.5	13.5	16.3	8.9	10.7
IL-17A Signaling in Fibroblasts	5.53	2.66	5.86	4.13	3.61
Toll-like Receptor Signaling	5.72	5.29	4.72	5.51	6.32
Small Cell Lung Cancer Signaling	5.77	2.72	2.46	1.59	3.39
Hepatic Cholestasis	5.82	3.44	4.23	5.86	4.31
Phagosome Maturation	5.84	0.254	1.27	2.42	2.29
Communication between Innate and Adaptive Immune Cells	5.84	5.91	7.83	6.87	8.9
Acute Phase Response Signaling	5.9	4.29	5.41	4.95	5.36
April Mediated Signaling	5.97	2.45	5.38	2.43	2.54
IL-1 Signaling	5.98	3.12	5.09	4.78	3.59
Apoptosis Signaling	6.12	3.19	2.79	5.48	3.77
Retinoic acid Mediated Apoptosis Signaling	6.13	1.61	3.54	1.16	1.47
CD27 Signaling in Lymphocytes	6.17	1.88	3.42	2.94	2.5
Th1 Pathway	6.54	4.82	7.83	4.96	6.39
B Cell Activating Factor Signaling	6.65	3.15	6.08	3.63	3.33
Aryl Hydrocarbon Receptor Signaling	6.82	4.61	2.11	7.12	5.82
Altered T Cell and B Cell Signaling in Rheumatoid Arthritis	6.83	5.33	7.37	6.96	8.32
Antioxidant Action of Vitamin C	6.94	3.21	2.64	5.04	4.64
4-1BB Signaling in T Lymphocytes	6.95	2.84	5.26	4.11	2.34
CD40 Signaling	6.98	3.61	5.22	2.62	3.1
Induction of Apoptosis by HIV1	7.04	2.94	3.6	4.2	3.98
Granulocyte Adhesion and Diapedesis	7.15	15.1	17.4	9.04	10.6
Role of Macrophages, Fibroblasts and Endothelial Cells in Rheumatoid Arthritis	7.18	7.06	10.8	8.9	11.6
Role of RIG1-like Receptors in Antiviral Innate Immunity	7.21	3.83	6.67	2.71	3.48
PPAR Signaling	7.92	3.02	4.28	4.85	4.15
TNFR1 Signaling	8.33	2.69	4.36	5.47	6.87
Atherosclerosis Signaling	8.37	5.13	6.98	5.39	7.73
Neuroinflammation Signaling Pathway	8.7	7.09	8.17	9.68	10.4
Dendritic Cell Maturation	8.79	7.97	13.1	9.09	9.99
IL-6 Signaling	9.01	5.79	6.26	3.83	4.15
iNOS Signaling	9.05	2.18	5.64	4.63	3.35
TNFR2 Signaling	9.58	4.96	6.56	6.9	7.81
Role of PKR in Interferon Induction and Antiviral Response	9.71	3.15	6.08	4.19	4.5
TWEAK Signaling	9.71	3.54	5.86	4.13	4.92
Th1 and Th2 Activation Pathway	9.9	6.92	9.47	11	14.6
Osteoarthritis Pathway	10.2	7.89	11.2	6.39	6.95
IL-10 Signaling	10.6	4.87	10.3	7.24	8.72
Type I Diabetes Mellitus Signaling	11.2	5.09	7.31	9.45	8.17
Death Receptor Signaling	11.4	5.97	8.7	7.55	8.46
Activation of IRF by Cytosolic Pattern Recognition Receptors	12.4	5.23	11	6	7.15
Interferon Signaling	13.1	8.85	13.7	7.49	7.81
Hepatic Fibrosis / Hepatic Stellate Cell Activation	14.7	15.5	18.3	14.7	15.5
Cardiomyocyte Differentiation via BMP Receptors	#N/A	0.38	0.233	0.482	#N/A
Dermatan Sulfate Degradation (Metazoa)	#N/A	0.434	0.279	0.677	0.328
Glycine Betaine Degradation	#N/A	0.626	0.45	0.532	0.76
Ceramide Biosynthesis	#N/A	0.765	0.578	0.401	1.15
Basal Cell Carcinoma Signaling	#N/A	0.903	0.707	1.1	0.585
L-serine Degradation	#N/A	1.11	0.909	1.02	1.23
Choline Degradation I	#N/A	1.28	1.08	0.462	0.563
Factors Promoting Cardiogenesis in Vertebrates	#N/A	#N/A	0.251	2.54	0.897
Sucrose Degradation V (Mammalian)	#N/A	#N/A	0.487	0.625	0.406
Chondroitin and Dermatan Biosynthesis	#N/A	#N/A	0.636	0.493	1.34
Galactose Degradation I (Leloir Pathway)	#N/A	#N/A	0.706	0.613	0.259
Protein Citrullination	#N/A	#N/A	0.706	0.613	0.794
Heme Biosynthesis from Uroporphyrinogen-III I	#N/A	#N/A	0.793	1.62	0.972
Tetrahydrobiopterin Biosynthesis I	#N/A	#N/A	0.909	0.328	0.419
Tetrahydrobiopterin Biosynthesis II	#N/A	#N/A	0.909	0.328	0.419
Methylglyoxal Degradation VI	#N/A	#N/A	1.37	0.72	0.83
GDP-mannose Biosynthesis	#N/A	#N/A	#N/A	0.493	0.21
Bile Acid Biosynthesis, Neutral Pathway	#N/A	#N/A	#N/A	1.08	0.227
CMP-N-acetylneuraminate Biosynthesis I (Eukaryotes)	#N/A	#N/A	#N/A	0.185	0.259
Tyrosine Degradation I	#N/A	#N/A	#N/A	0.185	0.259
Pregnenolone Biosynthesis	#N/A	#N/A	#N/A	0.389	0.261
N-acetylglucosamine Degradation II	#N/A	#N/A	#N/A	0.243	0.326
Ketogenesis	#N/A	#N/A	#N/A	0.225	0.349
Ketolysis	#N/A	#N/A	#N/A	0.225	0.349
Phosphatidylethanolamine Biosynthesis II	#N/A	#N/A	#N/A	0.272	0.406
Histidine Degradation VI	#N/A	#N/A	#N/A	0.499	0.413
S-methyl-5-thio-Î±-D-ribose 1-phosphate Degradation	#N/A	#N/A	#N/A	0.328	0.419
Biotin-carboxyl Carrier Protein Assembly	#N/A	#N/A	#N/A	0.328	0.419
D-glucuronate Degradation I	#N/A	#N/A	#N/A	2.16	0.419
Sphingomyelin Metabolism	#N/A	#N/A	#N/A	0.329	0.474
Purine Ribonucleosides Degradation to Ribose-1-phosphate	#N/A	#N/A	#N/A	0.738	0.474
DNA damage-induced 14-3-3σ Signaling	#N/A	#N/A	#N/A	1.75	0.515
NAD Phosphorylation and Dephosphorylation	#N/A	#N/A	#N/A	1.08	0.524
Adenine and Adenosine Salvage III	#N/A	#N/A	#N/A	0.879	0.557
Asparagine Degradation I	#N/A	#N/A	#N/A	0.462	0.563
beta-alanine Degradation I	#N/A	#N/A	#N/A	0.462	0.563
L-cysteine Degradation III	#N/A	#N/A	#N/A	0.462	0.563
Glycine Degradation (Creatine Biosynthesis)	#N/A	#N/A	#N/A	0.462	0.563
Glycine Biosynthesis I	#N/A	#N/A	#N/A	0.462	0.563
BER pathway	#N/A	#N/A	#N/A	1.22	0.591
Antiproliferative Role of TOB in T Cell Signaling	#N/A	#N/A	#N/A	0.976	0.755
Citrulline-Nitric Oxide Cycle	#N/A	#N/A	#N/A	0.613	0.794
Glutamate Degradation III (via 4-aminobutyrate)	#N/A	#N/A	#N/A	1.29	0.794
Melatonin Degradation III	#N/A	#N/A	#N/A	0.72	0.83
Glutamine Biosynthesis I	#N/A	#N/A	#N/A	0.72	0.83
DNA Double-Strand Break Repair by Homologous Recombination	#N/A	#N/A	#N/A	1.45	0.852
Sphingosine and Sphingosine-1-phosphate Metabolism	#N/A	#N/A	#N/A	0.272	0.866
NAD Biosynthesis from 2-amino-3-carboxymuconate Semialdehyde	#N/A	#N/A	#N/A	0.401	1.15
Thiosulfate Disproportionation III (Rhodanese)	#N/A	#N/A	#N/A	0.328	1.23
1,25-dihydroxyvitamin D3 Biosynthesis	#N/A	#N/A	#N/A	1.02	1.23
4-aminobutyrate Degradation I	#N/A	#N/A	#N/A	1.02	1.23
Zymosterol Biosynthesis	#N/A	#N/A	#N/A	0.493	1.34
UDP-D-xylose and UDP-D-glucuronate Biosynthesis	#N/A	#N/A	#N/A	0.462	1.66
NAD Salvage Pathway III	#N/A	#N/A	#N/A	0.879	1.94
Serine Biosynthesis	#N/A	#N/A	#N/A	0.185	#N/A
Proline Biosynthesis I	#N/A	#N/A	#N/A	0.243	#N/A
Fatty Acid beta-oxidation III (Unsaturated, Odd Number)	#N/A	#N/A	#N/A	0.243	#N/A
Ubiquinol-10 Biosynthesis (Eukaryotic)	#N/A	#N/A	#N/A	0.298	#N/A
NADH Repair	#N/A	#N/A	#N/A	0.328	#N/A
Methylglyoxal Degradation I	#N/A	#N/A	#N/A	0.328	#N/A
Superpathway of Serine and Glycine Biosynthesis I	#N/A	#N/A	#N/A	0.401	#N/A
Purine Nucleotides De Novo Biosynthesis II	#N/A	#N/A	#N/A	0.454	#N/A
Guanine and Guanosine Salvage I	#N/A	#N/A	#N/A	0.462	#N/A
Glycine Biosynthesis III	#N/A	#N/A	#N/A	0.462	#N/A
Alanine Degradation III	#N/A	#N/A	#N/A	0.462	#N/A
Alanine Biosynthesis II	#N/A	#N/A	#N/A	0.462	#N/A
Anandamide Degradation	#N/A	#N/A	#N/A	0.462	#N/A
Adenine and Adenosine Salvage I	#N/A	#N/A	#N/A	0.462	#N/A
Glutamate Dependent Acid Resistance	#N/A	#N/A	#N/A	0.462	#N/A
Glycine Cleavage Complex	#N/A	#N/A	#N/A	0.493	#N/A
Methylglyoxal Degradation III	#N/A	#N/A	#N/A	0.539	#N/A
Colanic Acid Building Blocks Biosynthesis	#N/A	#N/A	#N/A	0.569	#N/A
Glutamate Removal from Folates	#N/A	#N/A	#N/A	0.72	#N/A
Xanthine and Xanthosine Salvage	#N/A	#N/A	#N/A	0.72	#N/A
Adenine and Adenosine Salvage VI	#N/A	#N/A	#N/A	0.72	#N/A
Phenylethylamine Degradation I	#N/A	#N/A	#N/A	0.778	#N/A
Androgen Biosynthesis	#N/A	#N/A	#N/A	0.957	#N/A
Tryptophan Degradation X (Mammalian, via Tryptamine)	0.964	1.55	1.05	#N/A	#N/A
Sulfate Activation for Sulfonation	#N/A	1.28	1.08	#N/A	#N/A
Dopamine Degradation	0.607	1.13	1.14	#N/A	#N/A
Noradrenaline and Adrenaline Degradation	0.941	1.05	1.04	#N/A	#N/A
Fatty Acid beta-oxidation	1.09	0.939	0.614	#N/A	#N/A
Urea Cycle	#N/A	0.826	0.636	#N/A	#N/A
Arginine Degradation VI (Arginase 2 Pathway)	#N/A	0.826	0.636	#N/A	#N/A
