# Supplementary material for: Head-to-head comparisons of Toxoplasma gondii and its near relative Hammondia hammondi reveal dramatic differences in the host response and effectors with species-specific functions
Source: PLoS Pathog. 2020 Jun 23;16(6):e1008528. doi: 10.1371/journal.ppat.1008528 (PMC7360062; doi:10.1371/journal.ppat.1008528)
Supplement: S5 Table — (XLSX) [file ppat.1008528.s011.xlsx]

## Sheet: TGGT1vsMock
Upstream Regulator	Predicted Activation State	Activation z-score	p-value of overlap
IRF7	Activated	7.959	1.48e-52
STAT1	Activated	7.066	6.18e-44
RELA	Activated	6.033	7.86e-40
IRF3	Activated	5.716	5.51e-37
IRF1	Activated	6.669	1.97e-32
NKX2-3	Inhibited	-6.049	3.71e-31
TRIM24	Inhibited	-6.265	1.16e-30
SMARCA4	Activated	6.19	3.79e-26
IRF5	Activated	5.517	2.77e-24
CREB1	Activated	5.226	7.79e-18
HIF1A	Activated	5.184	1.72e-14

## Sheet: TGME49vsMock
Upstream Regulator	Predicted Activation State	Activation z-score	p-value of overlap
STAT1	Activated	5.673	1.11e-48
IRF7	Activated	6.971	3.3e-40
IRF3	Activated	5.526	1.89e-37
RELA	Activated	6.568	1.29e-36
IRF5	Activated	5.277	3.92e-29
IRF1	Activated	5.228	1.82e-27
SMARCA4	Activated	5.75	3.34e-23
STAT4	Activated	5.015	1.25e-10

## Sheet: TGVEGvsMock
Upstream Regulator	Predicted Activation State	Activation z-score	p-value of overlap
STAT1	Activated	7.328	8.15e-62
IRF7	Activated	8.138	5.29e-55
RELA	Activated	7.039	1.03e-43
NFKBIA	Activated	5.235	1.01e-41
IRF3	Activated	6.035	4.16e-40
IRF1	Activated	6.37	1.13e-39
NFKB1	Activated	5.249	1.07e-38
TRIM24	Inhibited	-6.104	2.05e-28
IRF5	Activated	5.611	1.27e-26
FOXO1	Activated	5.187	6.01e-19

## Sheet: HhEth1vsMock
Upstream Regulator	Predicted Activation State	Activation z-score	p-value of overlap
STAT1	Activated	8.686	1.14e-54
IRF7	Activated	9.626	3.99e-45
TP53	Activated	5.054	1.45e-43
IRF1	Activated	7.134	8.43e-39
RELA	Activated	8.209	8.68e-38
NKX2-3	Inhibited	-6.781	1.9e-36
NFKB1	Activated	5.754	1.11e-30
SMARCA4	Activated	7.465	3.35e-27
IRF3	Activated	7.478	5.78e-27
SP1	Activated	5.503	1.75e-25
CTNNB1	Activated	5.14	3.78e-24
TRIM24	Inhibited	-6.624	6.35e-23
EGR1	Activated	5.751	1.84e-20
NFATC2	Activated	5.286	7.62e-20
SMAD3	Activated	5.478	1.9e-16
IRF5	Activated	5.534	2.7e-16
NUPR1	Activated	6.786	1.71e-15
ATF4	Activated	5.898	1.14e-09
HMGB1	Activated	5.19	3.98e-09
XBP1	Activated	5.413	2.98e-07
TCF7L2	Activated	5.676	8.61e-06
ARNT2	Activated	5.461	0.000274
SIM1	Activated	5.66	0.00102

## Sheet: HhAmervsMock
Upstream Regulator	Predicted Activation State	Activation z-score	p-value of overlap
TP53	Activated	5.545	1.44e-55
STAT1	Activated	9.029	7.96e-47
IRF7	Activated	9.821	3.21e-38
NKX2-3	Inhibited	-7.153	3.66e-36
IRF1	Activated	7.444	2.26e-33
RELA	Activated	8.11	1.24e-31
SMARCA4	Activated	7.456	1.18e-24
NFKB1	Activated	6.003	1.24e-24
CDKN2A	Activated	5.97	6.16e-24
TRIM24	Inhibited	-6.306	3.08e-23
IRF3	Activated	7.292	3.93e-23
NUPR1	Activated	7.65	1.11e-22
SP1	Activated	5.659	6e-21
NFATC2	Activated	5.914	1.24e-20
EGR1	Activated	5.575	2.06e-19
SMARCB1	Activated	5.441	5.26e-19
SMAD3	Activated	5.478	6.9e-17
IRF5	Activated	5.786	1.12e-14
TBX2	Inhibited	-5.426	4.48e-14
GFI1	Inhibited	-5.211	6.08e-08
EGR2	Activated	5.012	1.1e-07
ATF4	Activated	5.469	1.86e-07
XBP1	Activated	5.189	0.00131
