# Supplementary material for: Head-to-head comparisons of Toxoplasma gondii and its near relative Hammondia hammondi reveal dramatic differences in the host response and effectors with species-specific functions
Source: PLoS Pathog. 2020 Jun 23;16(6):e1008528. doi: 10.1371/journal.ppat.1008528 (PMC7360062; doi:10.1371/journal.ppat.1008528)
Supplement: S6 Table — (XLSX) [file ppat.1008528.s012.xlsx]

## Sheet: Sheet1
Cytokines	GT1			ME49			Veg			HhAm			HhEth1
FGF-Basic (B) (12)	0	4	0	144	186	130	-4	-2	-2	10	10	12	-55	-58	-57
IL-1B (B) (13)	2	2	-2	0	0	0	0	6	4	20	16	18	-61	-63	-54
G-CSF (B) (14)	-2	2	0	6	0	2	2	4	2	8	6	9	-49	-51	-47
IL-10 (B) (15)	-5	1	-10	24	20	14	-6	2	-7	6	6	4	-63	-63	-59
IL-13 (B) (18)	2	8	0	6	10	8	-2	2	7	0	-2	0	-61	-58	-57
IL-6 (B) (19)	264	282	301	3028	3846	2746	9	13	13	90	95	111	493	361	541
IL-12p40 (B) (20)	4	8	2	46	62	44	4	4	4	20	16	18	-19	-35	-13
RANTES (B) (21)	337	507	416	164	118	92	576	598	608	4663	4425	5109	3654	2567	4255
Eotaxin (B) (22)	48	65	66	390	431	368	17	26	24	26	29	28	103	69	137
IL-17 (B) (25)	3	8	2	4	3	5	0	2	-4	2	4	4	-63	-63	-58
MIP-1a (B) (26)	40	48	46	18	15	12	46	46	52	2207	1881	2322	1985	1261	2169
GM-CSF (B) (27)	0	3	2	26	28	18	0	3	2	4	2	4	-61	-63	-57
MIP-1B (B) (28)	12	14	14	7	5	10	87	88	92	2120	1970	2248	856	633	975
MCP-1 (B) (29)	1670	1782	2006	15185	16290	12899	932	936	1006	5748	5748	6038	14955	11050	16444
IL-15 (B) (30)	6	17	-2	0	0	0	-6	4	-6	11	13	18	-63	-63	-51
EGF (B) (33)	6	8	-2	8	0	6	6	10	13	27	31	28	-51	-55	-37
IL-5 (B) (34)	2	2	-2	17	10	8	0	3	0	0	-2	2	-63	-63	-63
HGF (B) (35)	6	10	6	30	40	26	0	2	0	10	10	12	-41	-49	-41
VEGF (B) (36)	5	35	-27	374	377	307	15	62	26	46	48	50	64	43	114
IFNg (B) (38)	2	6	2	0	4	2	6	8	8	36	32	36	-63	-63	-63
IFNa (B) (43)	19	27	25	288	268	230	6	7	7	37	42	46	261	136	293
IL-1RA (B) (51)	4	12	8	34	12	8	62	50	79	816	696	900	432	288	450
TNFa (B) (52)	2	2	2	4	6	4	24	22	26	584	514	692	269	225	338
IL-2 (B) (54)	0	2	0	8	1	4	0	4	0	16	16	14	-47	-57	-39
IL-7 (B) (55)	-12	8	-32	13	-3	19	-52	-16	-43	-4	10	-10	-63	-63	-63
IP-10 (B) (56)	89	130	188	18	22	22	1084	1112	1534	30050	28807	28540	18461	10504	23026
IL-2R (B) (61)	-8	-2	-12	4	12	12	1	3	5	24	22	28	-41	-45	-30
MIG (B) (63)	1	3	2	0	0	0	0	0	-2	14	10	14	-63	-63	-63
IL-4 (B) (77)	-2	0	-2	14	18	12	1	2	2	8	10	7	-56	-61	-56
IL-8 (B) (78)	3193	3104	3715	11976	13503	12095	2753	2789	2607	2448	2614	2878	7311	5627	8163
